# Supplementary material for: Functional characterization of the ZEB2 regulatory landscape
Source: Hum Mol Genet. 2018 Dec 26;28(9):1487–97. doi: 10.1093/hmg/ddy440 (PMC6466108; doi:10.1093/hmg/ddy440)
Supplement: ddy440_HMG_Table_S1 [file ddy440_hmg_table_s1.xlsx]

## Sheet: Table S1 
Table S1: List of candidates tested in zebrafish enhancer assay
		human hg19 assambly					H3K27ac ChIP-seq markes	ChromHMM tracks from Roadmap - Imputed Marks Segmentation H3K27ac ChIP-seq markes
Name	Enhancer assay in zebrafish	Chr.	Start	End	Type	Base pairs	MGE like progenitors derived from H9-ESC	H9-ESC	Neuronal progenitorsderived from H9-ESC	Human Fetal Brain (Female)	Human Fetal Brain (Male)
ZEB2#e1	Negative	chr2	145185424	145186300	Intron	877	+	-	+	+	+
ZEB2#e2	Notochord	chr2	145187896	145188877	Intron	982	+	-	+	+	+
ZEB2#e3	Midbrain, hindbrain, spinal cord, somitic muscles	chr2	145188070	145189835	Intron	1765	+	-	+	+	+
ZEB2#e4	Notochord, non-specific neurons	chr2	145196296	145197640	Intron	1345	+	+	+	+	+
ZEB2#e5	Midbrain, hindbrain, spinal cord, somitic muscles	chr2	145201196	145202221	Intron	1026	+	+	+	+	+
ZEB2#e6	Trigeminal-like ganglia, somitic muscles	chr2	145209727	145210776	Intron	1050	+	+	+	+	+
ZEB2#e7	Trigeminal-like ganglia	chr2	145215740	145216978	Intron	1239	+	+	+	+	+
ZEB2#e8	Negative	chr2	145217160	145218244	Intron	1085	+	-	+	+	+
ZEB2#e9	Negative	chr2	145222952	145224166	Intron	1215	+	-	+	+	+
ZEB2#e10	Negative	chr2	145223910	145224862	Intron	953	+	+	+	+	+
ZEB2#e11	Negative	chr2	145252775	145253899	Intron	1125	+	-	+	+	+
ZEB2#e12	Notochord	chr2	145265457	145266567	Intron	1111	+	-	+	+	+
ZEB2#e13	Somitic muscles	chr2	145267933	145268902	Intron	970	+	+	+	+	+
ZEB2#e14	CNS	chr2	145272461	145274126	Intron	1666	+	+	+	+	+
ZEB2#e15	Negative	chr2	145274106	145275179	Exon&Intron	1074	+	+	+	+	+
ZEB2#e16	Negative	chr2	145324748	145326691	intergenic	1944	+	+	+	-	-
ZEB2#e17	Negative	chr2	145337455	145339340	intergenic	1886	+	-	+	-	-
ZEB2#e18	Negative	chr2	145353732	145355106	Intrergenic	1375	+	-	+	+	-
