# Supplementary material for: Functional characterization of the ZEB2 regulatory landscape
Source: Hum Mol Genet. 2018 Dec 26;28(9):1487–97. doi: 10.1093/hmg/ddy440 (PMC6466108; doi:10.1093/hmg/ddy440)
Supplement: ddy440_HMG_Table_S2 [file ddy440_hmg_table_s2.xlsx]

## Sheet: Table S2
Table S2: Positive enhancers tested in zebrafish
Name	Enhacer assay in zebrafish	24 hpf	48 hpf	72 hpf
ZEB2#e2	Notochord	53% (78/147)	49% (53/108)
ZEB2#e3	Mid/hindbrain	37% (62/169)	37% (60/163)
	Spinal cord	33% (56/169)	23% (37/163)
	Forebrain	23% (39/169)	16% (26/163)
ZEB2#e4	Non-specific neurons	39%(52/134)	31%(36/118)
	Notochord	38%(50/134)	25%(30/118)
ZEB2#e5	Mid/hindbrain	83%(118/138)	73% (90/124)	53%(27/51)
	Somitic muscles	39% (54/138)	44% (54/124)	45%(24/51)
	Spinal cord	71% (98/138)	65% (80,124)	51%(26/51)
ZEB2#e6	Trigeminal-like gangelia	46%(81/191)	35%(65/179)
	Somitic muscles	34%(65/191)	35%(63/179)
ZEB2#e7	Trigeminal-like gangelia	33%(34/103)	20%(17/85)
ZEB2#e12	Notochord	76% (93/123)	73% (82/113)	74%(79/107)
ZEB2#e13	Somitic muscles	41%(85/207)	77%(145/188)	71%(79/139)
ZEB2#e14	Central nervious system	61%(122/200)	11%(20/183)
Name	Enhacer assay in zebrafish	24 hpf	48 hpf	72 hpf
ZEB2#e2	Notochord	40% (99/248)	29% (59/203)
ZEB2#e2_∆36-59	Notochord	14% (17/124)	8% (9/119)
ZEB2#e2_∆164-183	Notochord	19% (17/89)	14% (11/79)
ZEB2#e2_∆55-99	Notochord	32% (39/122)	29% (17/58)
ZEB2#e2_∆561-602	Notochord	34% (32/93)	30% (25/84)
