# Supplementary material for: Functional characterization of the ZEB2 regulatory landscape
Source: Hum Mol Genet. 2018 Dec 26;28(9):1487–97. doi: 10.1093/hmg/ddy440 (PMC6466108; doi:10.1093/hmg/ddy440)
Supplement: ddy440_HMG_Table_S3 [file ddy440_hmg_table_s3.xlsx]

## Sheet: primer list
Table S3: Primer list
Primer list: Zebrafish enhancer assay
	FWD Primer	REV Primer
ZEB2#e1	TCACTTGTATCACAGGCACCA	TGTTTGGTATACTGGAAGGAGGA
ZEB2#e2	TTGGACTTTCCACACTTCACA	TTTCCAGAATTCGCCAAAAG
ZEB2#e3	AGTGGCTCTTGCCAGCTATC	TTGTGAGCACAAACCCTAAAG
ZEB2#e4	TCACTTCCCTACCCAAAGGA	AAAGAGTCCACCCTTTTATGTACC
ZEB2#e5	GACGGGAAATAAAATGTGTATGTG	GCACAGAGGGGGAACAGAT
ZEB2#e6	GGTACTCTAGGACTTTGGCATCA	ACCAAGCACCTCAAGAAGGA
ZEB2#e7	CCACCACCACACAACTTCAC	CATGGACTGAGAGGGCTGAT
ZEB2#e8	CATGCCACAATATGTCTAGGG	CGAAGAAGTCTAACCAGCAAGG
ZEB2#e9	GGAGCAACAATGTTCTGCAA	CGGAAGATTCAGTGCATTAGC
ZEB2#e10	GAAGCTAATAAGCAGCAAGATGG	ACGGGGGTTTTAAAGCAAAT
ZEB2#e11	CATTCCCAAGACACCTTGAAA	CAACCCTTCAAAACAGTGGAA
ZEB2#e12	TGATTTGTTAAATTTTGGTCTTTGA	GGTGGTTTATAATTGGCAAGGA
ZEB2#e13	CCCCCACCTCCTAGGTCATA	TGTTTCCTGTCAAGGTGCTG
ZEB2#e14	TGGAGGGGAAATACTTGCAGT	CGGCAGTTTCTACATGGTCTG
ZEB2#e15	CAGACCATGTAGAAACTGCCG	AGTAACAAACACAAAGCGCCT
ZEB2#e16	TTTGGTGCCACATTTCCAGTT	AACAGCGATGACCAGATACCT
ZEB2#e17	TTGTTTCGAGGTTGCAAAGGT	ACACAAGAGACAGAGGTGAGG
ZEB2#e18	CAAGGATTGTAAGGCTCGTGG	ACATTGACATAAGGCCGATGC
ZEB2#e2 segment 1	TTGGACTTTCCACACTTCACA	CAGGCTGTCTATTTTAAGAAAAGCTAC
ZEB2#e2 segment 2	CAGCCTGCAGTCCCTACAAC	TCTGACTTGTTTTTGTGTGTGTG
ZEB2#e2 segment 3	CCCAACTCTCCAGAAACACA	TTTCCAGAATTCGCCAAAAG
ZEB2#e4 segment 1	CATCTAATACCTGAGAAAGGCATGT	GAGGAAAGGTGGTACCTCAG
ZEB2#e4 segment 2	CCAAACAATGTGAGGGGAAA	CCACTGCTCATTGGAATGTT
ZEB2#e4 segment 3	AAGTAAATGGCTTATCTTTTTCTATGC	GAACAGCCCAAACATGTAAA
ZEB2#e5 segment 1	GTTTTGTAGCTAAAGGGCCATA	CTGAGCGCTACAGACATTTTT
ZEB2#e5 segment 2	GCACATTCTTGCCCTGAACT	CCTAAAGGGCCTCAGATTTTGC
ZEB2#e5 segment 3	CAGCCACGTCTGCACATAAC	TGAAATCTGGCCTTGGATTC
ZEB2#e12 segment 1	GGGTTGGCAATTGGAGAATA	GAACAAACACCCATACACAAGG
ZEB2#e12 segment 2	CACAGCCCCCTTGTGTATG	TCCAAAGCAAGCAGAGAGGT
ZEB2#e12 segment 3	AACCATTAACCCCTTCCTCA	GGTGGTTTATAATTGGCAAGGA
ZEB2#e12 segment 3p1	AACCATTAACCCCTTCCTCA	AGCAGTCGGGGTCTCTCTCT
ZEB2#e12 segment 3p2	AAACTTCTGGTATCTCTCACAGTAAGG	CCCTCCAAATGGTGGTTTAT
Primer list: Luciferase enahncer assay
ZEB2#e2 minimal enhancer	CAGCCTGCAGTCCCTACAAC	TTTCCAGAATTCGCCAAAAG
ZEB2#e4 minimal enhancer	CCAAACAATGTGAGGGGAAA	GAACAGCCCAAACATGTAAA
ZEB2#e12 minimal enhancer	AACCATTAACCCCTTCCTCA	GGTGGTTTATAATTGGCAAGGA
Primer list: ChIP qPCR
ZEB2#e2_ZEB2&TFAP2 BS	CAGCCTGCAGTCCCTACAAC	TGTCTGGTGGTAAAGTGGACA
ZEB2#e2_DLX1 BS	TACCACCAGACAAGAAAGATTAGA	ACAGTTCTTGGCAATCCTGTG
Negative target for ZEB2	CTTTGGACTTTGCTTCCCTCTCG	CACGCTCCTCTTTGTTCACATTGTC
Negative target for DLX1	CTGGTGGTGAATGTGTCCTG	TGGGCTTCATATCCATCTCC
Negative target for TFAP2alpha	TGCGTAATCTTAGCATCTGTGC	CGTAGAAAGGGCGAAAAGAGT
Primer list: gRNA for CRISPR\Cas9 and qPCR
gRNA 1 ZEB2#e2-3 Del	TAAATGGCCTTAGCACATGACGG
gRNA 2 ZEB2#e2-3 Del	ATGAAAACGGCAGCGGAGCCGGG
ZEB2 qPCR primers	GGCCTTCAAATATAAACACCATC	AAACGTTTCTTGCAGTTTGG
ß-ACTIN qPCR primers	CCAACCGCGAGAAGATGA	CCAGAGGCGTACAGGGATAG

## Sheet: Sheet1
	new name				start	end
e7core_151-250_dlx	E7_BS_DLX1	TACCACCAGACAAGAAAGATTAGA	ACAGTTCTTGGCAATCCTGTG	chr2	44879537	44879636	100bp	chr2:44,879,537-44,879,636
e8_727-845	E8_BS_DLX1	CTCGACACGCGTCAAGTAAA	CATCTGCTGAGAGATTTGCAT	chr2	44887851	44887967	117bp	chr2:44,887,851-44,887,967
e9_core171-182	E9_BS_DLX1	AGTGGCAAACAGGTTTCTGG	CGCGCTTCACACTGTTTTT	chr2	44893057	44893168	112bp	chr2:44,893,057-44,893,168
HS407_PART2 _MOUSE_DLX1&AP2ALPHA_BS	HS407_PAET2_BS_DLX1&AP2A	TGGGCACAGGAGGAATAAAG	GCAGGAACACTCACACGTCA	chr2	44880605	44880764	160bp	chr2:44,880,605-44,880,764
hs407_bs_zeb2_F_MOUSE&HUMAN	HS407_PAET2_BS_ZEB2	TTGTATAATCCGCGGGTCTG	CCCTTGTGGTCACACCTCTT	chr2	44880143	44880305	163bp	chr2:44,880,143-44,880,305
zeb2#e7 d2 bs	E7_BS1_ZEB2&AP2A	CAGCCTGCAGTCCCTACAAC	TGTCTGGTGGTAAAGTGGACA	chr2	44879387	44879548	162bp	chr2:44,879,387-44,879,548
enh7 d6 zeb2_bs	E7_BS2_ZEB2&AP2A	AGCTATCTCAAGTGGCTCTCG	TTTCCAGAATTCGCCAAAAG	chr2	44879871	44879988	118bp	chr2:44,879,871-44,879,988
ENH9 zeb2_bs 1_2	E9_BS_ZEB2&AP2A	GGGGTAGAGATCAGAGGGAAA	TGGTGGGGATGCTATTCAG	chr2	44893287	44893436	150bp	chr2:44,893,287-44,893,436
ENH17 zeb2_bs1	E17_BS_ZEB2&AP2A	AACCATTAACCCCTTCCTCA	GGTCTTGCCTATCTGTCAAAGC	chr2	44956649	44956769	121bp	chr2:44,956,649-44,956,769
enh8 ZEB2_bs1_2_3	E8_BS1_ZEB2	TCATCTCCCTACCCAGAGGAT	TGTCTGGTTCTGTCAATTGTG	chr2	44887124	44887273	150bp	chr2:44,887,124-44,887,273
enh8 ZEB2_bs5	E8_BS2_ZEB2	AGGTCAGTATTATATGAACATTCCAA	CAAAGTTCTGGTGAGGAAGGA	chr2	44888240	44888372	133bp	chr2:44,888,240-44,888,372
