# Supplementary material for: Functional characterization of the ZEB2 regulatory landscape
Source: Hum Mol Genet. 2018 Dec 26;28(9):1487–97. doi: 10.1093/hmg/ddy440 (PMC6466108; doi:10.1093/hmg/ddy440)
Supplement: ddy440_HMG_Table_S4 [file ddy440_hmg_table_s4.xlsx]

## Sheet: JASPAR analysis
Table S4: Predicted transcription factor-binding sites for notochord enhancers
JASPAR 2016 Relative profile score threshold: 80%
ZEB2#e2 minimal enhancer								ZEB2#e4 minimal enhancer								ZEB2#e12 minimal enhancer
Matrix ID	Name	Score	Relative score	Start	End	Strand	Predicted sequence	Matrix ID	Name	Score	Relative score	Start	End	Strand	Predicted sequence	Matrix ID	Name	Score	Relative score	Start	End	Strand	Predicted sequence
MA0206.1	abd-A	6.903	0.850089405954999	92	98	1	TGAATTA	MA0006.1	Ahr::Arnt	9.19659	0.982764	362	367	-1	CGCGTG	MA0206.1	abd-A	7.792	0.882064345697206	3	9	-1	TTAATGG
MA0206.1	abd-A	5.558	0.801713372261783	451	457	1	CTAATAA	MA0006.1	Ahr::Arnt	6.15805	0.853843	180	185	-1	TGCTTG	MA0206.1	abd-A	7.705	0.878935189614448	18	24	-1	TTTATGA
MA0165.1	Abd-B	5.535	0.825266570048849	32	38	1	TTTCTTA	MA0006.1	Ahr::Arnt	6.15805	0.853843	184	189	-1	TGTGTG	MA0206.1	abd-A	7.939	0.887351540457728	354	360	-1	TTAAATA
MA0165.1	Abd-B	6.111	0.846022992329999	88	94	1	TTTCTGA	MA0006.1	Ahr::Arnt	6.15805	0.853843	253	258	-1	TGTGTG	MA0206.1	abd-A	6.263	0.827070326725513	357	363	1	TTAATGT
MA0165.1	Abd-B	4.930	0.803465119562572	574	580	1	TTCATAA	MA0006.1	Ahr::Arnt	6.15805	0.853843	489	494	1	TGTGTG	MA0206.1	abd-A	5.810	0.810777134708393	406	412	-1	ATAATTG
MA0941.1	ABF2	6.590	0.815395363011529	178	190	1	ATAAACACGGGGC	MA0006.1	Ahr::Arnt	6.15805	0.853843	571	576	-1	TGTGTG	MA0165.1	Abd-B	7.701	0.903319366335255	3	9	-1	TTAATGG
MA0266.1	ABF2	6.370	0.832233950190668	199	205	1	AGCTAGA	MA0006.1	Ahr::Arnt	6.15805	0.853843	1040	1045	1	TGTGTG	MA0165.1	Abd-B	10.384	1.00000249303721	18	24	-1	TTTATGA
MA0266.1	ABF2	6.227	0.827632377095975	261	267	1	CTCCAGA	MA0006.1	Ahr::Arnt	6.15805	0.853843	1066	1071	1	TGCTTG	MA0165.1	Abd-B	6.111	0.846022992329999	207	213	-1	TTTGTGA
MA0564.1	ABI3	7.377	0.808135303065678	1	9	1	CAGCCTGCA	MA0006.1	Ahr::Arnt	5.29689	0.817305	209	214	1	TGCATG	MA0165.1	Abd-B	7.133	0.882851227696899	357	363	1	TTAATGT
MA0564.1	ABI3	8.780	0.849577213341216	122	130	1	CTACATGCT	MA0006.1	Ahr::Arnt	5.29689	0.817305	225	230	-1	TGCCTG	MA0165.1	Abd-B	5.532	0.825158463682801	408	414	1	ATTATAA
MA0267.1	ACE2	5.574	0.823428546953204	152	158	1	ACCACCA	MA0006.1	Ahr::Arnt	5.29689	0.817305	518	523	1	TACGTG	MA0165.1	Abd-B	8.833	0.94411150179057	409	415	-1	TTTATAA
MA0267.1	ACE2	9.738	0.960640570458613	213	219	1	ACCAGCC	MA0006.1	Ahr::Arnt	5.23853	0.814829	343	348	1	TGCGTC	MA0266.1	ABF2	7.147	0.857236903299598	95	101	1	CTCTAGC
MA0267.1	ACE2	8.275	0.912431831172251	505	511	1	GCCAGCT	MA0854.1	Alx1	14.5878	0.912161	440	456	1	TGGGTTAATTAATATGC	MA0266.1	ABF2	6.370	0.832233950190668	96	102	-1	AGCTAGA
MA0207.1	achi	5.840	0.827154096313065	43	48	1	AGACAG	MA0854.1	Alx1	13.0218	0.882357	439	455	-1	CATATTAATTAACCCAT	MA0266.1	ABF2	7.147	0.857236903299598	283	289	1	CTCTAGC
MA0207.1	achi	5.840	0.827154096313065	107	112	1	TCACAG	MA0854.1	Alx1	9.32915	0.81208	735	751	-1	TGACCTAATTATGCATA	MA0266.1	ABF2	6.370	0.832233950190668	284	290	-1	TGCTAGA
MA0207.1	achi	8.152	0.91869406860871	333	338	1	TGACAT	MA0634.1	ALX3	11.1774	0.96842	29	38	-1	TTCAATTAGA	MA0266.1	ABF2	6.370	0.832233950190668	312	318	1	AGCTAGA
MA0207.1	achi	5.840	0.827154096313065	567	572	1	TGTCAG	MA0634.1	ALX3	10.2663	0.944246	423	432	-1	TCTAATTATT	MA0266.1	ABF2	6.129	0.824478851478632	313	319	-1	TTCTAGC
MA0268.1	ADR1	4.902	0.810761167349082	253	259	1	ACCCAAC	MA0634.1	ALX3	10.2367	0.943458	443	452	-1	ATTAATTAAC	MA0266.1	ABF2	6.227	0.827632377095975	334	340	-1	CTTTAGA
MA0270.1	AFT2	5.419	0.805300178494825	44	51	1	GACAGCCT	MA0634.1	ALX3	9.98841	0.936871	739	748	-1	CCTAATTATG	MA0266.1	ABF2	5.633	0.80851815039494	367	373	1	GTCTTGA
MA0270.1	AFT2	6.434	0.833667160547727	210	217	1	CACACCAG	MA0634.1	ALX3	8.95339	0.909409	443	452	1	GTTAATTAAT	MA0266.1	ABF2	5.633	0.80851815039494	368	374	-1	GTCAAGA
MA0005.2	AG	9.139	0.807467631638678	446	463	1	TGAGCCTAATAAAGCAAT	MA0634.1	ALX3	8.95076	0.90934	423	432	1	AATAATTAGA	MA0564.1	ABI3	7.943	0.824853849905275	32	40	1	CTGCTTGCT
MA0548.1	AGL15	9.543	0.801197134544368	88	102	1	TTTCTGAATTAGTCA	MA0634.1	ALX3	8.87055	0.907212	739	748	1	CATAATTAGG	MA0267.1	ACE2	5.815	0.831369972905366	54	60	-1	AGCAGCT
MA0001.2	AGL3	9.641	0.826257761240964	31	48	1	TTTTCTTAAAATAGACAG	MA0634.1	ALX3	8.7532	0.904098	546	555	1	TATAATTACT	MA0267.1	ACE2	6.442	0.85203086117095	57	63	-1	GGCAGCA
MA0001.2	AGL3	9.896	0.830552555253227	446	463	1	TGAGCCTAATAAAGCAAT	MA0634.1	ALX3	8.52286	0.897986	546	555	-1	AGTAATTATA	MA0267.1	ACE2	4.935	0.802372234988757	137	143	-1	CCTAGCA
MA0932.1	AHL12	3.655	0.816448354287674	93	100	1	GAATTAGT	MA0634.1	ALX3	8.50854	0.897606	385	394	-1	TCTAATTTTA	MA0267.1	ACE2	5.574	0.823428546953204	215	221	-1	ACCAGAA
MA0932.1	AHL12	4.451	0.835514072085101	94	101	1	AATTAGTC	MA0634.1	ALX3	8.20835	0.889641	34	43	1	TTGAATTAAA	MA0267.1	ACE2	5.162	0.809852333292246	363	369	-1	GACAGCA
MA0932.1	AHL12	3.965	0.823873445389687	134	141	1	ACATAAAT	MA0634.1	ALX3	7.90051	0.881474	385	394	1	TAAAATTAGA	MA0207.1	achi	10.206	1.0000189401897	104	109	1	TGACAG
MA0932.1	AHL12	5.432	0.859010892636954	135	142	1	CATAAATT	MA0634.1	ALX3	7.76591	0.877902	34	43	-1	TTTAATTCAA	MA0207.1	achi	5.840	0.827154096313065	128	133	-1	TGGCAG
MA0932.1	AHL12	3.438	0.811250790516265	138	145	1	AAATTGTC	MA0634.1	ALX3	7.20578	0.863041	398	407	1	TTCAATTTAT	MA0207.1	achi	5.840	0.827154096313065	159	164	-1	GGACAG
MA0932.1	AHL12	3.655	0.816448354287674	406	413	1	AAAAAAGC	MA0634.1	ALX3	6.9473	0.856182	634	643	1	TGCAATAAAA	MA0207.1	achi	5.901	0.829569294544049	224	229	-1	TGAGAG
MA0932.1	AHL12	5.695	0.865310244120275	416	423	1	AAACAATT	MA0634.1	ALX3	6.62926	0.847744	767	776	1	TCCAATGAGC	MA0207.1	achi	5.840	0.827154096313065	227	232	1	TCACAG
MA0932.1	AHL12	5.780	0.867346156196633	417	424	1	AACAATTT	MA0634.1	ALX3	6.37256	0.840933	943	952	1	CTTTATTAAT	MA0207.1	achi	5.840	0.827154096313065	365	370	-1	AGACAG
MA0932.1	AHL12	4.984	0.848280438399207	418	425	1	ACAATTTT	MA0634.1	ALX3	6.24334	0.837504	1087	1096	1	TTTATTTACA	MA0268.1	ADR1	5.630	0.836474182590049	9	15	1	ACCCCTT
MA0932.1	AHL12	3.015	0.801119133948035	419	426	1	CAATTTTC	MA0634.1	ALX3	6.20369	0.836452	29	38	1	TCTAATTGAA	MA0268.1	ADR1	8.145	0.925304173429381	264	270	1	ACCCCGA
MA0932.1	AHL12	3.693	0.81735852674534	453	460	1	AATAAAGC	MA0634.1	ALX3	6.08709	0.833359	943	952	-1	ATTAATAAAG	MA0268.1	ADR1	7.020	0.885569088063875	279	285	1	TCCCCTC
MA0932.1	AHL12	3.592	0.814939384160491	516	523	1	GATTATAC	MA0634.1	ALX3	6.00469	0.831172	536	545	-1	CCCAATAACT	MA0270.1	AFT2	6.340	0.831040070584207	261	268	1	GAGACCCC
MA0932.1	AHL12	3.861	0.821382447084496	545	552	1	AAAAAAAA	MA0634.1	ALX3	5.64724	0.821688	410	419	-1	GGAAATTATC	MA0005.2	AG	9.735	0.817761602964495	31	48	-1	CTTTCCAAAGCAAGCAGA
MA0932.1	AHL12	7.300	0.903753054503277	546	553	1	AAAAAAAT	MA0634.1	ALX3	5.48968	0.817508	433	442	-1	CCATATTAAC	MA1012.1	AGL27	10.152	0.826852713179001	314	327	-1	ATTTTCATTTCTAG
MA0932.1	AHL12	5.394	0.858100720179288	547	554	1	AAAAAATG	MA0634.1	ALX3	5.48893	0.817488	947	956	-1	AAAAATTAAT	MA0001.2	AGL3	8.213	0.802206914772289	401	418	1	CTTGCCAATTATAAACCA
MA0933.1	AHL20	6.351	0.853331993760602	35	42	1	CTTAAAAT	MA0634.1	ALX3	5.32588	0.813162	947	956	1	ATTAATTTTT	MA0932.1	AHL12	3.655	0.816448354287674	149	156	-1	ACATTATC
MA0933.1	AHL20	4.393	0.809703174291799	134	141	1	ACATAAAT	MA0634.1	ALX3	5.21659	0.810262	402	411	-1	TCAAATAAAT	MA0932.1	AHL12	3.655	0.816448354287674	149	156	1	GATAATGT
MA0933.1	AHL20	7.071	0.869375277732787	135	142	1	CATAAATT	MA0634.1	ALX3	5.17003	0.809027	410	419	1	GATAATTTCC	MA0932.1	AHL12	7.804	0.915824815520743	300	307	-1	AAATATTA
MA0933.1	AHL20	4.761	0.817903074988694	545	552	1	AAAAAAAA	MA0634.1	ALX3	5.09956	0.807157	687	696	-1	TTAAATCAAG	MA0932.1	AHL12	7.804	0.915824815520743	300	307	1	TAATATTT
MA0933.1	AHL20	8.635	0.904224855694588	546	553	1	AAAAAAAT	MA0634.1	ALX3	5.09246	0.806969	687	696	1	CTTGATTTAA	MA0932.1	AHL12	9.332	0.952423329081632	301	308	-1	AAAATATT
MA0934.1	AHL25	4.671	0.828616688351433	35	42	1	CTTAAAAT	MA0634.1	ALX3	4.90626	0.802028	591	600	-1	AACAATTTTA	MA0932.1	AHL12	9.332	0.952423329081632	301	308	1	AATATTTT
MA0934.1	AHL25	4.216	0.818677821079149	134	141	1	ACATAAAT	MA0634.1	ALX3	4.90626	0.802028	830	839	-1	AACAATTTTA	MA0932.1	AHL12	3.823	0.820472274626829	302	309	-1	TAAAATAT
MA0934.1	AHL25	6.079	0.859372567734675	135	142	1	CATAAATT	MA0853.1	Alx4	14.6259	0.907417	440	456	1	TGGGTTAATTAATATGC	MA0932.1	AHL12	3.823	0.820472274626829	302	309	1	ATATTTTA
MA0934.1	AHL25	3.490	0.802819320772165	405	412	1	AAAAAAAG	MA0853.1	Alx4	13.6834	0.889396	439	455	-1	CATATTAATTAACCCAT	MA0932.1	AHL12	4.079	0.826603962762685	338	345	-1	AATATCTT
MA0934.1	AHL25	4.475	0.824335330141834	416	423	1	AAACAATT	MA0007.2	AR	10.5147	0.883778	670	684	-1	AGGAACAAAAAGGCT	MA0932.1	AHL12	4.079	0.826603962762685	338	345	1	AAGATATT
MA0934.1	AHL25	4.237	0.819136538030178	545	552	1	AAAAAAAA	MA0007.2	AR	6.4871	0.829599	498	512	-1	AAGCAAAGGCTGTTT	MA0932.1	AHL12	6.506	0.884735240519412	339	346	-1	AAATATCT
MA0934.1	AHL25	8.187	0.905419012152198	546	553	1	AAAAAAAT	MA0007.2	AR	5.04971	0.810263	848	862	-1	AGGAAAAAAAAGATT	MA0932.1	AHL12	6.506	0.884735240519412	339	346	1	AGATATTT
MA0934.1	AHL25	4.194	0.818197260463786	547	554	1	AAAAAATG	MA0007.2	AR	5.04096	0.810146	164	178	-1	GAGCACAGATGGTGG	MA0932.1	AHL12	4.649	0.840256549627677	340	347	-1	GAAATATC
MA0006.1	Ahr::Arnt	6.158	0.853840609879145	563	568	1	TGTGTG	MA0151.1	Arid3a	9.84424	1	38	43	1	ATTAAA	MA0932.1	AHL12	4.649	0.840256549627677	340	347	1	GATATTTC
MA0208.1	al	7.907	0.855355065550926	53	59	1	TAAATAA	MA0151.1	Arid3a	9.01498	0.967648	407	412	-1	ATCAAA	MA0932.1	AHL12	8.902	0.942124009165937	351	358	-1	AAATATTC
MA0208.1	al	7.907	0.855355065550926	176	182	1	TAATAAA	MA0151.1	Arid3a	8.29923	0.939725	447	452	1	ATTAAT	MA0932.1	AHL12	8.902	0.942124009165937	351	358	1	GAATATTT
MA0208.1	al	7.907	0.855355065550926	452	458	1	TAATAAA	MA0151.1	Arid3a	8.29923	0.939725	447	452	-1	ATTAAT	MA0932.1	AHL12	5.893	0.870052721662851	352	359	-1	TAAATATT
MA0634.1	ALX3	6.061	0.834103229599705	91	100	1	CTGAATTAGT	MA0151.1	Arid3a	8.29923	0.939725	947	952	1	ATTAAT	MA0932.1	AHL12	5.893	0.870052721662851	352	359	1	AATATTTA
MA0634.1	ALX3	5.719	0.825029030041595	174	183	1	AGTAATAAAC	MA0151.1	Arid3a	8.29923	0.939725	947	952	-1	ATTAAT	MA0932.1	AHL12	3.899	0.822292619542162	354	361	-1	ATTAAATA
MA0634.1	ALX3	7.356	0.868463137283192	450	459	1	CCTAATAAAG	MA0151.1	Arid3a	6.85157	0.883247	590	595	1	ATAAAA	MA0932.1	AHL12	3.899	0.822292619542162	354	361	1	TATTTAAT
MA0166.1	Antp	6.916	0.840123784707057	92	98	1	TGAATTA	MA0151.1	Arid3a	6.85157	0.883247	638	643	1	ATAAAA	MA0932.1	AHL12	3.400	0.810340618058599	355	362	-1	CATTAAAT
MA0209.1	ap	6.216	0.834791072903732	92	98	1	TGAATTA	MA0151.1	Arid3a	6.85157	0.883247	795	800	1	ATAAAA	MA0932.1	AHL12	3.400	0.810340618058599	355	362	1	ATTTAATG
MA0209.1	ap	7.109	0.866965553041542	451	457	1	CTAATAA	MA0151.1	Arid3a	6.85157	0.883247	829	834	1	ATAAAA	MA0932.1	AHL12	3.861	0.821382447084496	390	397	-1	AAAAAAAA
MA0940.1	AP1	11.592	0.886077203740061	35	47	1	CTTAAAATAGACA	MA0151.1	Arid3a	6.85157	0.883247	838	843	-1	ATAAAA	MA0932.1	AHL12	3.861	0.821382447084496	390	397	1	TTTTTTTT
MA0940.1	AP1	6.765	0.808881843071926	357	369	1	AGAGAAAGAGAGA	MA0151.1	Arid3a	6.85157	0.883247	1009	1014	1	ATAAAA	MA0932.1	AHL12	3.861	0.821382447084496	391	398	-1	AAAAAAAA
MA0940.1	AP1	10.813	0.873619116737684	450	462	1	CCTAATAAAGCAA	MA0151.1	Arid3a	5.80897	0.842572	433	438	-1	ATTAAC	MA0932.1	AHL12	3.861	0.821382447084496	391	398	1	TTTTTTTT
MA0940.1	AP1	7.794	0.825338032449906	522	534	1	ACAAAAGTGGCGG	MA0151.1	Arid3a	5.80897	0.842572	443	448	-1	ATTAAC	MA0932.1	AHL12	3.861	0.821382447084496	392	399	-1	AAAAAAAA
MA0940.1	AP1	10.592	0.870084794237651	545	557	1	AAAAAAAATGAAA	MA0151.1	Arid3a	5.80329	0.842351	687	692	-1	ATCAAG	MA0932.1	AHL12	3.861	0.821382447084496	392	399	1	TTTTTTTT
MA0940.1	AP1	11.962	0.891994395255953	546	558	1	AAAAAAATGAAAA	MA0151.1	Arid3a	5.80329	0.842351	710	715	1	ATCAAG	MA0932.1	AHL12	4.835	0.844711604288884	407	414	-1	TTATAATT
MA0556.1	AP3	12.922	0.875255286263282	33	47	1	TTCTTAAAATAGACA	MA0151.1	Arid3a	5.399	0.826578	29	34	-1	ATTAGA	MA0932.1	AHL12	4.835	0.844711604288884	407	414	1	AATTATAA
MA0556.1	AP3	11.363	0.8525476510261	448	462	1	AGCCTAATAAAGCAA	MA0151.1	Arid3a	5.399	0.826578	33	38	1	ATTGAA	MA0933.1	AHL20	4.123	0.80368694280223	19	26	1	CATAAAAA
MA0556.1	AP3	8.883	0.816425178038151	520	534	1	ATACAAAAGTGGCGG	MA0151.1	Arid3a	5.399	0.826578	34	39	-1	ATTCAA	MA0933.1	AHL20	5.917	0.843661458699591	301	308	-1	AAAATATT
MA0210.1	ara	3.359	0.805461584870566	43	47	1	AGACA	MA0151.1	Arid3a	5.399	0.826578	50	55	-1	AATAAA	MA0933.1	AHL20	6.234	0.850724960115122	301	308	1	AATATTTT
MA0210.1	ara	3.449	0.809671452986176	107	111	1	TCACA	MA0151.1	Arid3a	5.399	0.826578	371	376	1	AGTAAA	MA0933.1	AHL20	6.726	0.861687870829448	304	311	-1	TTTAAAAT
MA0210.1	ara	5.195	0.891342894429003	132	136	1	GTACA	MA0151.1	Arid3a	5.399	0.826578	383	388	1	GTTAAA	MA0933.1	AHL20	5.620	0.837043604061064	304	311	1	ATTTTAAA
MA0210.1	ara	3.359	0.805461584870566	158	162	1	AGACA	MA0151.1	Arid3a	5.399	0.826578	389	394	1	ATTAGA	MA0933.1	AHL20	4.384	0.809502633242147	305	312	-1	TTTTAAAA
MA0210.1	ara	7.427	0.995747623696122	180	184	1	AAACA	MA0151.1	Arid3a	5.399	0.826578	397	402	1	ATTCAA	MA0933.1	AHL20	4.384	0.809502633242147	305	312	1	TTTTAAAA
MA0210.1	ara	7.427	0.995747623696122	207	211	1	AAACA	MA0151.1	Arid3a	5.399	0.826578	398	403	-1	ATTGAA	MA0933.1	AHL20	4.375	0.809302092192495	320	327	1	ATGAAAAT
MA0210.1	ara	3.359	0.805461584870566	209	213	1	ACACA	MA0151.1	Arid3a	5.399	0.826578	403	408	-1	AATAAA	MA0933.1	AHL20	4.952	0.822159001709093	354	361	-1	ATTAAATA
MA0210.1	ara	3.359	0.805461584870566	227	231	1	ACACA	MA0151.1	Arid3a	5.399	0.826578	427	432	1	ATTAGA	MA0933.1	AHL20	8.115	0.892638039492454	354	361	1	TATTTAAT
MA0210.1	ara	3.359	0.805461584870566	229	233	1	ACACA	MA0151.1	Arid3a	5.399	0.826578	546	551	-1	ATTATA	MA0933.1	AHL20	9.530	0.924167548965567	355	362	-1	CATTAAAT
MA0210.1	ara	7.427	0.995747623696122	267	271	1	AAACA	MA0151.1	Arid3a	5.399	0.826578	637	642	1	AATAAA	MA0933.1	AHL20	5.227	0.828286644892913	355	362	1	ATTTAATG
MA0210.1	ara	3.359	0.805461584870566	269	273	1	ACACA	MA0151.1	Arid3a	5.399	0.826578	691	696	1	ATTTAA	MA0933.1	AHL20	4.761	0.817903074988694	390	397	-1	AAAAAAAA
MA0210.1	ara	3.359	0.805461584870566	271	275	1	ACACA	MA0151.1	Arid3a	5.399	0.826578	692	697	1	TTTAAA	MA0933.1	AHL20	4.761	0.817903074988694	391	398	-1	AAAAAAAA
MA0210.1	ara	3.359	0.805461584870566	273	277	1	ACACA	MA0151.1	Arid3a	5.399	0.826578	692	697	-1	TTTAAA	MA0933.1	AHL20	4.761	0.817903074988694	392	399	-1	AAAAAAAA
MA0210.1	ara	3.359	0.805461584870566	275	279	1	ACACA	MA0151.1	Arid3a	5.399	0.826578	714	719	1	AGTAAA	MA0933.1	AHL20	4.566	0.813558018912894	407	414	-1	TTATAATT
MA0210.1	ara	3.359	0.805461584870566	277	281	1	ACACA	MA0151.1	Arid3a	5.399	0.826578	754	759	1	ATTATA	MA0933.1	AHL20	6.611	0.859125401861669	407	414	1	AATTATAA
MA0210.1	ara	3.359	0.805461584870566	279	283	1	ACACA	MA0151.1	Arid3a	5.399	0.826578	839	844	-1	AATAAA	MA0933.1	AHL20	4.935	0.821780201948639	408	415	-1	TTTATAAT
MA0210.1	ara	3.359	0.805461584870566	281	285	1	ACACA	MA0151.1	Arid3a	5.399	0.826578	924	929	1	ATTCAA	MA0933.1	AHL20	4.088	0.802907060942471	408	415	1	ATTATAAA
MA0210.1	ara	3.359	0.805461584870566	283	287	1	ACACA	MA0151.1	Arid3a	5.399	0.826578	944	949	-1	AATAAA	MA0934.1	AHL25	3.630	0.805877433779022	20	27	-1	GTTTTTAT
MA0210.1	ara	3.359	0.805461584870566	285	289	1	ACACA	MA0151.1	Arid3a	5.399	0.826578	979	984	1	AATAAA	MA0934.1	AHL25	3.630	0.805877433779022	20	27	1	ATAAAAAC
MA0210.1	ara	3.359	0.805461584870566	287	291	1	ACACA	MA0151.1	Arid3a	5.399	0.826578	998	1003	1	TTTAAA	MA0934.1	AHL25	4.796	0.831347146393269	300	307	-1	AAATATTA
MA0210.1	ara	3.359	0.805461584870566	289	293	1	ACACA	MA0151.1	Arid3a	5.399	0.826578	998	1003	-1	TTTAAA	MA0934.1	AHL25	4.796	0.831347146393269	300	307	1	TAATATTT
MA0210.1	ara	3.359	0.805461584870566	291	295	1	ACACA	MA0151.1	Arid3a	5.399	0.826578	1050	1055	1	TTTAAA	MA0934.1	AHL25	7.152	0.882810819565796	301	308	-1	AAAATATT
MA0210.1	ara	3.359	0.805461584870566	293	297	1	ACACA	MA0151.1	Arid3a	5.399	0.826578	1050	1055	-1	TTTAAA	MA0934.1	AHL25	7.152	0.882810819565796	301	308	1	AATATTTT
MA0210.1	ara	3.359	0.805461584870566	295	299	1	ACACA	MA0151.1	Arid3a	5.399	0.826578	1058	1063	1	TTTAAA	MA0934.1	AHL25	5.418	0.844933905609445	304	311	-1	TTTAAAAT
MA0210.1	ara	3.359	0.805461584870566	297	301	1	ACACA	MA0151.1	Arid3a	5.399	0.826578	1058	1063	-1	TTTAAA	MA0934.1	AHL25	5.418	0.844933905609445	304	311	1	ATTTTAAA
MA0210.1	ara	3.359	0.805461584870566	299	303	1	ACACA	MA0151.1	Arid3a	5.399	0.826578	1076	1081	-1	ATTCAA	MA0934.1	AHL25	4.894	0.833487825498068	351	358	-1	AAATATTC
MA0210.1	ara	3.359	0.805461584870566	301	305	1	ACACA	MA0151.1	Arid3a	5.399	0.826578	1087	1092	-1	AATAAA	MA0934.1	AHL25	4.894	0.833487825498068	351	358	1	GAATATTT
MA0210.1	ara	3.359	0.805461584870566	303	307	1	ACACA	MA0151.1	Arid3a	5.30656	0.822972	49	54	-1	ATAAAT	MA0934.1	AHL25	6.122	0.860311845301066	354	361	-1	ATTAAATA
MA0210.1	ara	3.359	0.805461584870566	305	309	1	ACACA	MA0151.1	Arid3a	5.30656	0.822972	158	163	1	ATAAAT	MA0934.1	AHL25	6.122	0.860311845301066	354	361	1	TATTTAAT
MA0210.1	ara	3.359	0.805461584870566	307	311	1	ACACA	MA0151.1	Arid3a	5.30656	0.822972	402	407	-1	ATAAAT	MA0934.1	AHL25	7.115	0.882002603985412	355	362	-1	CATTAAAT
MA0210.1	ara	3.359	0.805461584870566	309	313	1	ACACA	MA0151.1	Arid3a	5.30656	0.822972	1086	1091	-1	ATAAAT	MA0934.1	AHL25	7.115	0.882002603985412	355	362	1	ATTTAATG
MA0210.1	ara	3.359	0.805461584870566	311	315	1	ACACA	MA0601.1	Arid3b	15.1048	1	444	454	-1	ATATTAATTAA	MA0934.1	AHL25	3.490	0.802819320772165	389	396	-1	AAAAAAAG
MA0210.1	ara	7.427	0.995747623696122	317	321	1	AAACA	MA0601.1	Arid3b	13.1677	0.959052	944	954	-1	AAATTAATAAA	MA0934.1	AHL25	3.490	0.802819320772165	389	396	1	CTTTTTTT
MA0210.1	ara	3.449	0.809671452986176	333	337	1	TGACA	MA0601.1	Arid3b	11.5755	0.925395	945	955	1	TTATTAATTTT	MA0934.1	AHL25	4.237	0.819136538030178	390	397	-1	AAAAAAAA
MA0210.1	ara	6.168	0.936856246389982	344	348	1	GAACA	MA0601.1	Arid3b	9.63831	0.884447	445	455	1	TAATTAATATG	MA0934.1	AHL25	4.237	0.819136538030178	390	397	1	TTTTTTTT
MA0210.1	ara	7.427	0.995747623696122	416	420	1	AAACA	MA0601.1	Arid3b	9.58632	0.883348	35	45	-1	AGTTTAATTCA	MA0934.1	AHL25	4.237	0.819136538030178	391	398	-1	AAAAAAAA
MA0210.1	ara	6.454	0.950234271735142	520	524	1	ATACA	MA0601.1	Arid3b	8.70501	0.864718	421	431	1	AGAATAATTAG	MA0934.1	AHL25	4.237	0.819136538030178	391	398	1	TTTTTTTT
MA0942.1	ARF1	5.226	0.825841693859457	120	127	1	GCCTACAT	MA0601.1	Arid3b	8.01711	0.850177	401	411	1	AATTTATTTGA	MA0934.1	AHL25	4.237	0.819136538030178	392	399	-1	AAAAAAAA
MA1009.1	ARF3	5.351	0.811918896077652	511	518	1	TATCGGAT	MA0601.1	Arid3b	7.68395	0.843135	689	699	-1	TTTTTAAATCA	MA0934.1	AHL25	4.237	0.819136538030178	392	399	1	TTTTTTTT
MA1009.1	ARF3	7.354	0.855499030815818	529	536	1	TGGCGGAA	MA0601.1	Arid3b	7.58158	0.840971	1056	1066	1	CTTTTAAAAAT	MA0934.1	AHL25	5.977	0.857144513972536	407	414	-1	TTATAATT
MA0943.1	ARF5	4.811	0.814409280681742	12	19	1	CCCTACAA	MA0601.1	Arid3b	7.45727	0.838343	1085	1095	1	TATTTATTTAC	MA0934.1	AHL25	5.977	0.857144513972536	407	414	1	AATTATAA
MA0943.1	ARF5	5.029	0.819357176359764	120	127	1	GCCTACAT	MA0601.1	Arid3b	7.15427	0.831938	441	451	1	GGGTTAATTAA	MA0934.1	AHL25	3.678	0.806925929667087	408	415	-1	TTTATAAT
MA0943.1	ARF5	8.348	0.89468775321919	156	163	1	CCAGACAA	MA0601.1	Arid3b	6.96392	0.827915	837	847	1	GTTTTATTCAG	MA0934.1	AHL25	3.678	0.806925929667087	408	415	1	ATTATAAA
MA0943.1	ARF5	4.237	0.801381335180896	414	421	1	GCAAACAA	MA0601.1	Arid3b	6.55085	0.819183	690	700	1	GATTTAAAAAG	MA0006.1	Ahr::Arnt	6.158	0.853840609879145	33	38	1	TGCTTG
MA0944.1	ARF8	4.682	0.812153772250587	140	148	1	ATTGTCCAC	MA0601.1	Arid3b	6.23867	0.812584	942	952	1	ACTTTATTAAT	MA0208.1	al	7.907	0.855355065550926	354	360	1	TATTTAA
MA0944.1	ARF8	5.673	0.838757140549453	509	517	1	GCTATCGGA	MA0601.1	Arid3b	6.09681	0.809585	1055	1065	-1	TTTTTAAAAGT	MA0208.1	al	7.393	0.837819278047	405	411	-1	TAATTGG
MA0944.1	ARF8	5.639	0.837844411465537	565	573	1	TGTGTCAGG	MA0601.1	Arid3b	6.07827	0.809194	430	440	-1	ATATTAACTCT	MA0634.1	ALX3	9.364	0.921740893753031	404	413	1	GCCAATTATA
MA0271.1	ARG80	3.494	0.830801707531651	111	116	1	AGGCTC	MA0601.1	Arid3b	6.01417	0.807838	544	554	1	GGTATAATTAC	MA0166.1	Antp	8.325	0.891213993087833	3	9	-1	TTAATGG
MA0271.1	ARG80	4.526	0.861855655602185	333	338	1	TGACAT	MA0601.1	Arid3b	5.9725	0.806958	48	58	1	CATTTATTTGC	MA0166.1	Antp	7.238	0.851799474628001	18	24	-1	TTTATGA
MA0271.1	ARG80	3.023	0.816628830069227	379	384	1	AGACGG	MA0601.1	Arid3b	5.77538	0.802791	36	46	1	GAATTAAACTC	MA0166.1	Antp	6.916	0.840123784707057	354	360	-1	TTAAATA
MA0271.1	ARG80	3.144	0.820269845298427	497	502	1	TGGCTC	MA0601.1	Arid3b	5.77538	0.802791	420	430	-1	TAATTATTCTG	MA0166.1	Antp	7.325	0.854954086501051	357	363	1	TTAATGT
MA0272.1	ARG81	6.672	0.863274962227251	496	503	1	GTGGCTCT	MA0601.1	Arid3b	5.77191	0.802718	1084	1094	-1	TAAATAAATAG	MA0209.1	ap	7.292	0.873558979542348	3	9	-1	TTAATGG
MA0151.1	Arid3a	5.399	0.826577864606885	35	40	1	CTTAAA	MA0601.1	Arid3b	5.76562	0.802585	752	762	1	GTATTATATGA	MA0209.1	ap	5.606	0.812812984567715	335	341	1	CTAAAGA
MA0151.1	Arid3a	5.399	0.826577864606885	74	79	1	ATTGAA	MA0601.1	Arid3b	5.75844	0.802433	431	441	1	GAGTTAATATG	MA0209.1	ap	6.142	0.832124878581002	354	360	-1	TTAAATA
MA0151.1	Arid3a	5.307	0.822988667590247	136	141	1	ATAAAT	MA0601.1	Arid3b	5.7527	0.802312	32	42	1	AATTGAATTAA	MA0209.1	ap	5.384	0.804814401599524	357	363	1	TTAATGT
MA0151.1	Arid3a	5.399	0.826577864606885	169	174	1	ATTAGA	MA0602.1	Arid5a	9.01598	0.843049	590	603	1	ATAAAATTGTTACA	MA0209.1	ap	6.671	0.851184565023221	405	411	1	CCAATTA
MA0151.1	Arid3a	5.399	0.826577864606885	177	182	1	AATAAA	MA0602.1	Arid5a	8.87859	0.839798	384	397	1	TTAAAATTAGAAAA	MA0209.1	ap	6.895	0.859255207297431	406	412	-1	ATAATTG
MA0151.1	Arid3a	5.399	0.826577864606885	453	458	1	AATAAA	MA0602.1	Arid5a	8.42304	0.829016	944	957	-1	AAAAAATTAATAAA	MA0940.1	AP1	11.857	0.8903151922582	314	326	1	CTAGAAATGAAAA
MA0151.1	Arid3a	4.980	0.810231412976762	477	482	1	ATCAAC	MA0602.1	Arid5a	8.21162	0.824012	901	914	1	CCAACATTGCCAAC	MA0940.1	AP1	8.534	0.83717241548169	380	392	-1	AAAGATAGAGAAA
MA0151.1	Arid3a	5.399	0.826577864606885	517	522	1	ATTATA	MA0602.1	Arid5a	8.15022	0.822558	434	447	1	TTAATATGGGTTAA	MA0940.1	AP1	6.616	0.806498974056067	382	394	-1	AAAAAGATAGAGA
MA0151.1	Arid3a	6.028	0.851117048557595	552	557	1	ATGAAA	MA0602.1	Arid5a	7.85565	0.815586	829	842	1	ATAAAATTGTTTTA	MA0940.1	AP1	6.521	0.804979695153338	384	396	-1	AAAAAAAGATAGA
MA0601.1	Arid3b	5.823	0.803797541851578	33	43	1	TTCTTAAAATA	MA0602.1	Arid5a	7.47059	0.806473	897	910	-1	GCAATGTTGGAAAG	MA0940.1	AP1	6.298	0.8014133878343	385	397	-1	AAAAAAAAGATAG
MA0004.1	Arnt	6.112	0.830868166588692	183	188	1	CACGGG	MA0004.1	Arnt	7.10338	0.870422	362	367	-1	CGCGTG	MA0940.1	AP1	10.400	0.867014251613188	386	398	-1	AAAAAAAAAGATA
MA0004.1	Arnt	6.112	0.830868166588692	493	498	1	CAAGTG	MA0004.1	Arnt	6.41459	0.842941	518	523	1	TACGTG	MA0940.1	AP1	6.851	0.810257190289133	402	414	-1	TTATAATTGGCAA
MA0259.1	ARNT::HIF1A	4.936	0.813158318019073	122	129	1	CTACATGC	MA0004.1	Arnt	6.11163	0.830853	186	191	1	CACATG	MA0556.1	AP3	8.728	0.814167523476405	312	326	1	AGCTAGAAATGAAAA
MA0274.1	ARR1	3.767	0.809809816182136	68	75	1	AACTCAAT	MA0004.1	Arnt	6.11163	0.830853	186	191	-1	CATGTG	MA0210.1	ara	3.449	0.809671452986176	84	88	1	TCACA
MA0274.1	ARR1	7.400	0.902880072241148	73	80	1	AATTGAAG	MA0004.1	Arnt	6.11163	0.830853	326	331	1	CAGGTG	MA0210.1	ara	3.449	0.809671452986176	104	108	1	TGACA
MA0274.1	ARR1	5.256	0.847955043617277	89	96	1	TTCTGAAT	MA0004.1	Arnt	6.11163	0.830853	326	331	-1	CACCTG	MA0210.1	ara	6.545	0.954490916163147	154	158	-1	TTACA
MA0274.1	ARR1	8.648	0.934851357559521	134	141	1	ACATAAAT	MA0004.1	Arnt	6.11163	0.830853	362	367	1	CACGCG	MA0210.1	ara	3.449	0.809671452986176	207	211	1	TCACA
MA0274.1	ARR1	3.431	0.801202162442574	169	176	1	ATTAGAGT	MA0004.1	Arnt	6.11163	0.830853	518	523	-1	CACGTA	MA0210.1	ara	3.449	0.809671452986176	227	231	1	TCACA
MA0274.1	ARR1	5.033	0.842242225807985	550	557	1	AAATGAAA	MA0004.1	Arnt	6.11163	0.830853	814	819	1	CACCTG	MA0210.1	ara	3.359	0.805461584870566	366	370	-1	AGACA
MA0945.1	ARR1	4.370	0.801077581995273	588	597	1	GGCGAATTCT	MA0004.1	Arnt	6.11163	0.830853	814	819	-1	CAGGTG	MA1009.1	ARF3	6.050	0.827127340502005	160	167	1	TGTCCGAT
MA0121.1	ARR10	4.925	0.810273509922733	28	35	1	AGCTTTTC	MA0259.1	ARNT::HIF1A	8.9389	0.932575	517	524	1	CTACGTGA	MA0944.1	ARF8	4.583	0.809496119918006	102	110	-1	TCTGTCAAA
MA0121.1	ARR10	5.458	0.830279543096359	59	66	1	AGGTCTGT	MA0259.1	ARNT::HIF1A	6.91795	0.872285	361	368	-1	ACGCGTGT	MA0944.1	ARF8	5.841	0.843267096022924	158	166	1	ACTGTCCGA
MA0121.1	ARR10	6.756	0.878999676415995	167	174	1	AGATTAGA	MA0259.1	ARNT::HIF1A	4.84683	0.810498	813	820	1	CCACCTGC	MA0944.1	ARF8	4.420	0.805120389309817	364	372	1	GCTGTCTTG
MA0121.1	ARR10	4.960	0.811587226922878	377	384	1	AGAGACGG	MA0603.1	Arntl	6.7938	0.827203	359	368	1	CGACACGCGT	MA0271.1	ARG80	5.483	0.890652776051315	46	51	-1	AGACTT
MA0946.1	ARR11	6.307	0.835429891088455	166	173	1	AAGATTAG	MA0603.1	Arntl	6.24005	0.814616	517	526	-1	AATCACGTAG	MA0271.1	ARG80	3.494	0.830801707531651	47	52	1	AGTCTC
MA0947.1	ARR14	3.713	0.800439854268891	167	174	1	AGATTAGA	MA0874.1	Arx	12.7278	0.860029	439	455	1	ATGGGTTAATTAATATG	MA0271.1	ARG80	8.581	0.983874802332822	72	77	1	TGACTC
MA0947.1	ARR14	6.554	0.858489924872565	377	384	1	AGAGACGG	MA0874.1	Arx	12.3891	0.854082	440	456	-1	GCATATTAATTAACCCA	MA0271.1	ARG80	2.607	0.804110959529166	73	78	-1	AGAGTC
MA0948.1	ARR18	7.427	0.828103572609896	163	175	1	AGAAAGATTAGAG	MA0874.1	Arx	9.53177	0.803915	25	41	1	AGGCTCTAATTGAATTA	MA0271.1	ARG80	4.673	0.866279037740139	262	267	1	AGACCC
MA0949.1	ARR2	5.294	0.817676640921422	24	33	1	CAGTAGCTTT	MA1100.1	ASCL1	8.83346	0.850041	464	476	1	TCAGCAGATGTTC	MA0271.1	ARG80	5.483	0.890652776051315	295	300	-1	AGACTT
MA0816.1	Ascl2	6.889	0.818715298410594	213	222	1	ACCAGCCGTT	MA1100.1	ASCL1	8.47422	0.844006	616	628	-1	GTAGCAGCTTGTG	MA0271.1	ARG80	8.581	0.983874802332822	371	376	1	TGACTC
MA0275.1	ASG1	4.148	0.818419728781981	232	237	1	CAGGAT	MA1100.1	ASCL1	7.53784	0.828277	811	823	-1	TTTGCAGGTGGTT	MA0272.1	ARG81	9.771	0.939358464826996	71	78	1	CTGACTCT
MA0275.1	ASG1	4.313	0.823843421848682	263	268	1	CCAGAA	MA1100.1	ASCL1	6.70285	0.81425	475	487	1	TCTGCAGCAGGGC	MA0272.1	ARG81	8.231	0.901549947884883	370	377	1	TTGACTCG
MA0275.1	ASG1	7.940	0.943066056714884	513	518	1	TCGGAT	MA0816.1	Ascl2	11.8736	0.917149	466	475	-1	AACATCTGCT	MA0151.1	Arid3a	5.809	0.842573199137554	5	10	1	ATTAAC
MA0275.1	ASG1	4.698	0.836498705670983	531	536	1	GCGGAA	MA0816.1	Ascl2	9.60828	0.872156	466	475	1	AGCAGATGTT	MA0151.1	Arid3a	6.852	0.883263769663135	20	25	1	ATAAAA
MA0275.1	ASG1	4.313	0.823843421848682	596	601	1	CTGGAA	MA0816.1	Ascl2	8.74836	0.855077	617	626	1	ACAAGCTGCT	MA0151.1	Arid3a	5.399	0.826577864606885	298	303	-1	ATTAGA
MA0604.1	Atf1	8.827	0.909137567991039	220	227	1	GTTACGCA	MA0816.1	Ascl2	8.21944	0.844571	812	821	1	ACCACCTGCA	MA0151.1	Arid3a	5.399	0.826577864606885	306	311	-1	TTTAAA
MA0604.1	Atf1	4.904	0.824370195542725	332	339	1	ATGACATC	MA0816.1	Ascl2	7.06623	0.821667	617	626	-1	AGCAGCTTGT	MA0151.1	Arid3a	5.399	0.826577864606885	306	311	1	TTTAAA
MA0605.1	Atf3	8.854	0.893145221528453	331	338	1	CATGACAT	MA0816.1	Ascl2	6.5902	0.812212	166	175	1	ACCATCTGTG	MA0151.1	Arid3a	6.028	0.851117048557595	320	325	1	ATGAAA
MA0833.1	ATF4	5.759	0.802136116640669	452	464	1	TAATAAAGCAATC	MA0816.1	Ascl2	6.00428	0.800575	620	629	1	AGCTGCTACT	MA0151.1	Arid3a	5.399	0.826577864606885	355	360	1	ATTTAA
MA0834.1	ATF7	9.881	0.879719710079123	330	343	1	CCATGACATCATGG	MA0604.1	Atf1	8.27106	0.897125	518	525	-1	ATCACGTA	MA0151.1	Arid3a	9.844	0.99999069872597	356	361	-1	ATTAAA
MA0950.1	ATHB-12	6.410	0.825815752027681	435	442	1	TTTGATTT	MA0604.1	Atf1	6.70735	0.863337	364	371	-1	TTGACGCG	MA0151.1	Arid3a	5.399	0.826577864606885	408	413	1	ATTATA
MA0950.1	ATHB-12	6.972	0.840526194269915	557	564	1	AAGGATTG	MA0604.1	Atf1	4.29051	0.811114	343	350	-1	AGGACGCA	MA0601.1	Arid3b	5.999	0.807517890583932	299	309	1	CTAATATTTTA
MA1026.1	ATHB-15	5.326	0.805821630396637	452	459	1	TAATAAAG	MA0604.1	Atf1	4.23209	0.809852	5	12	1	ATGAGGCA	MA0601.1	Arid3b	6.778	0.823984661393612	303	313	-1	CTTTTAAAATA
MA1026.1	ATHB-15	8.249	0.885658411271454	575	582	1	TCATAATG	MA0605.1	Atf3	5.25715	0.818638	344	351	-1	GAGGACGC	MA0601.1	Arid3b	7.461	0.838422151076553	304	314	1	ATTTTAAAAGC
MA1026.1	ATHB-15	6.720	0.843896372969163	578	585	1	TAATGCTT	MA0461.1	Atoh1	13.3329	0.989364	166	173	-1	CAGATGGT	MA0601.1	Arid3b	8.472	0.859793017942518	353	363	-1	ACATTAAATAT
MA0951.1	ATHB-16	4.008	0.811907932037383	416	423	1	AAACAATT	MA0461.2	Atoh1	10.3171	0.917317	466	475	-1	AACATCTGCT	MA0601.1	Arid3b	6.573	0.819651300654222	354	364	1	TATTTAATGTG
MA0951.1	ATHB-16	3.638	0.805062351119699	452	459	1	TAATAAAG	MA0461.2	Atoh1	10.0662	0.912547	466	475	1	AGCAGATGTT	MA0601.1	Arid3b	7.236	0.83366602343576	405	415	-1	TTTATAATTGG
MA0951.1	ATHB-16	3.638	0.805062351119699	575	582	1	TCATAATG	MA0461.2	Atoh1	9.28082	0.89761	166	175	-1	CACAGATGGT	MA0602.1	Arid5a	8.087	0.821070139470293	295	308	-1	AAAATATTAGACTT
MA0951.1	ATHB-16	5.249	0.834868380466693	578	585	1	TAATGCTT	MA0461.2	Atoh1	8.36721	0.880235	166	175	1	ACCATCTGTG	MA0602.1	Arid5a	13.034	0.938157003213115	299	312	1	CTAATATTTTAAAA
MA0952.1	ATHB-51	4.619	0.810851230541345	417	424	1	AACAATTT	MA0461.1	Atoh1	5.72924	0.873836	812	819	-1	CAGGTGGT	MA0602.1	Arid5a	7.799	0.814253681665981	334	347	-1	GAAATATCTTTAGA
MA0953.1	ATHB-6	6.263	0.856093649924755	53	61	1	TAAATAAGG	MA0461.1	Atoh1	4.87222	0.860814	468	475	1	CAGATGTT	MA0602.1	Arid5a	9.433	0.852927612402947	346	359	-1	TAAATATTCCAAGA
MA0953.1	ATHB-6	5.275	0.825628189631458	92	100	1	TGAATTAGT	MA0461.1	Atoh1	4.57962	0.856369	617	624	-1	CAGCTTGT	MA0602.1	Arid5a	8.194	0.823602642890645	350	363	1	GGAATATTTAATGT
MA0953.1	ATHB-6	5.475	0.831795286856822	175	183	1	GTAATAAAC	MA0461.1	Atoh1	3.99919	0.84755	479	486	1	CAGCAGGG	MA0004.1	Arnt	6.112	0.830868166588692	85	90	-1	CATGTG
MA0953.1	ATHB-6	5.481	0.831980299773583	334	342	1	GACATCATG	MA0461.2	Atoh1	6.62702	0.847141	203	212	1	AACAAATGCA	MA0004.1	Arnt	6.112	0.830868166588692	85	90	1	CACATG
MA0953.1	ATHB-6	6.497	0.863309153678431	451	459	1	CTAATAAAG	MA0461.2	Atoh1	6.33334	0.841555	184	193	1	CACACATGTT	MA0603.1	Arntl	7.094	0.834026202203204	82	91	1	GTTCACATGA
MA0953.1	ATHB-6	6.338	0.858406311384267	574	582	1	TTCATAATG	MA0461.1	Atoh1	3.60382	0.841543	231	238	1	CAGAAGCC	MA0603.1	Arntl	9.099	0.879600005442904	84	93	-1	GGTCATGTGA
MA0954.1	ATHB-7	4.956	0.800555861538486	414	423	1	GCAAACAATT	MA0461.1	Atoh1	3.60382	0.841543	246	253	1	CACAAGGC	MA0274.1	ARR1	7.233	0.898601863388449	153	160	-1	AGTTACAT
MA0167.1	Awh	6.477	0.85026381505902	92	98	1	TGAATTA	MA0461.1	Atoh1	3.31123	0.837097	70	77	1	CAACAGGC	MA0274.1	ARR1	4.835	0.837169858425743	174	181	-1	AGCTGCAA
MA0167.1	Awh	5.836	0.82976373054753	436	442	1	TTGATTT	MA0461.1	Atoh1	3.31123	0.837097	337	344	-1	CACCAGGC	MA0274.1	ARR1	7.988	0.917943466285382	182	189	-1	ACTTGAAA
MA0167.1	Awh	6.389	0.847449450882716	451	457	1	CTAATAA	MA0461.2	Atoh1	5.69616	0.829438	184	193	-1	AACATGTGTG	MA0274.1	ARR1	7.642	0.909079632374999	187	194	1	AGTTGAAG
MA0277.1	AZF1	7.076	0.801837727625793	159	167	1	GACAAGAAA	MA0461.1	Atoh1	2.61123	0.826462	465	472	1	CAGCAGAT	MA0274.1	ARR1	5.969	0.866220689796764	291	298	-1	ACTTGGGT
MA0277.1	AZF1	7.076	0.801837727625793	315	323	1	AAAAACAAG	MA0877.1	Barhl1	9.50752	0.956041	988	997	1	GCTAAATGTT	MA0274.1	ARR1	5.033	0.842242225807985	318	325	1	AAATGAAA
MA0277.1	AZF1	7.014	0.800184940473825	407	415	1	AAAAAGCGC	MA0877.1	Barhl1	8.4196	0.927372	29	38	1	TCTAATTGAA	MA0274.1	ARR1	3.971	0.81503589166687	320	327	-1	ATTTTCAT
MA0277.1	AZF1	7.034	0.800718097619621	454	462	1	ATAAAGCAA	MA0877.1	Barhl1	8.30352	0.924313	443	452	1	GTTAATTAAT	MA0945.1	ARR1	6.444	0.859987993030441	107	116	-1	TGCCTATCTG
MA0277.1	AZF1	7.641	0.816899416994539	535	543	1	AAAAGGAGG	MA0877.1	Barhl1	7.94772	0.914937	714	723	1	AGTAAATGGC	MA0945.1	ARR1	5.795	0.841553635864663	147	156	-1	ACATTATCTC
MA0277.1	AZF1	7.076	0.801837727625793	544	552	1	GAAAAAAAA	MA0877.1	Barhl1	7.94338	0.914822	423	432	-1	TCTAATTATT	MA0945.1	ARR1	6.302	0.855954589767667	217	226	1	CTGGTATCTC
MA0277.1	AZF1	7.076	0.801837727625793	545	553	1	AAAAAAAAT	MA0877.1	Barhl1	7.74076	0.909483	546	555	1	TATAATTACT	MA0945.1	ARR1	4.362	0.800850348008638	301	310	-1	TTAAAATATT
MA0277.1	AZF1	9.558	0.868002529419113	549	557	1	AAAATGAAA	MA0877.1	Barhl1	7.40513	0.900638	46	55	-1	AATAAATGGG	MA0945.1	ARR1	7.575	0.892113197890988	338	347	-1	GAAATATCTT
MA0277.1	AZF1	7.641	0.816899416994539	555	563	1	AAAAGGATT	MA0877.1	Barhl1	7.30692	0.89805	739	748	-1	CCTAATTATG	MA0945.1	ARR1	5.077	0.821159385564156	382	391	1	TCTCTATCTT
MA0591.1	Bach1::Mafk	9.246	0.802332785557286	92	106	1	TGAATTAGTCAGCCC	MA0877.1	Barhl1	7.11093	0.892885	443	452	-1	ATTAATTAAC	MA0121.1	ARR10	4.718	0.802503812236166	22	29	-1	AGGTTTTT
MA0211.1	bap	7.651	0.854189079010675	492	498	1	TCAAGTG	MA0877.1	Barhl1	6.94726	0.888572	739	748	1	CATAATTAGG	MA0121.1	ARR10	4.832	0.806782776179493	44	51	-1	AGACTTTC
MA0877.1	Barhl1	4.491	0.837210929145128	51	60	1	TGTAAATAAG	MA0877.1	Barhl1	6.87532	0.886676	1054	1063	-1	TTTAAAAGTT	MA0121.1	ARR10	6.280	0.861133125214033	108	115	1	AGATAGGC
MA0877.1	Barhl1	5.089	0.85296963838297	135	144	1	CATAAATTGT	MA0877.1	Barhl1	6.68482	0.881656	410	419	1	GATAATTTCC	MA0121.1	ARR10	5.684	0.838762401440148	115	122	-1	AGGTCTTG
MA0877.1	Barhl1	5.179	0.855341350475622	136	145	1	ATAAATTGTC	MA0877.1	Barhl1	6.27523	0.870863	947	956	1	ATTAATTTTT	MA0121.1	ARR10	5.055	0.815153030208983	117	124	1	AGACCTTC
MA0877.1	Barhl1	4.162	0.828541003828656	174	183	1	AGTAATAAAC	MA0877.1	Barhl1	6.26161	0.870504	423	432	1	AATAATTAGA	MA0121.1	ARR10	6.299	0.861846285871254	148	155	1	AGATAATG
MA0877.1	Barhl1	3.614	0.814099912420065	177	186	1	AATAAACACG	MA0877.1	Barhl1	6.13886	0.867269	1083	1092	-1	AATAAATAGC	MA0121.1	ARR10	4.925	0.810273509922733	178	185	1	AGCTTTTC
MA0877.1	Barhl1	4.956	0.849464774957163	450	459	1	CCTAATAAAG	MA0877.1	Barhl1	6.09345	0.866072	1008	1017	1	CATAAAAGGG	MA0121.1	ARR10	5.315	0.824912070781484	218	225	-1	AGATACCA
MA0877.1	Barhl1	4.985	0.850228993298128	469	478	1	GCTAAGTTAT	MA0877.1	Barhl1	6.06446	0.865308	282	291	1	TCTAAAGGAG	MA0121.1	ARR10	4.860	0.807833749779608	293	300	-1	AGACTTGG
MA0877.1	Barhl1	3.773	0.818289937117083	523	532	1	CAAAAGTGGC	MA0877.1	Barhl1	5.91849	0.861462	715	724	1	GTAAATGGCT	MA0121.1	ARR10	4.925	0.810273509922733	328	335	1	AGCTTTTC
MA0635.1	BARHL2	3.320	0.832301038886995	51	60	1	TGTAAATAAG	MA0877.1	Barhl1	5.83808	0.859343	637	646	1	AATAAAAGCG	MA0121.1	ARR10	7.380	0.902421373789996	339	346	1	AGATATTT
MA0635.1	BARHL2	7.733	0.914449996841549	135	144	1	CATAAATTGT	MA0877.1	Barhl1	5.69644	0.85561	998	1007	1	TTTAAAGGTA	MA0946.1	ARR11	6.290	0.835072798514293	338	345	1	AAGATATT
MA0635.1	BARHL2	2.902	0.8245198776758	136	145	1	ATAAATTGTC	MA0877.1	Barhl1	5.68913	0.855418	546	555	-1	AGTAATTATA	MA0947.1	ARR14	6.716	0.861800066174147	108	115	1	AGATAGGC
MA0635.1	BARHL2	5.187	0.867055651282452	177	186	1	AATAAACACG	MA0877.1	Barhl1	5.47455	0.849763	591	600	1	TAAAATTGTT	MA0947.1	ARR14	4.815	0.822956988308049	218	225	-1	AGATACCA
MA0635.1	BARHL2	1.697	0.802088539734437	314	323	1	CAAAAACAAG	MA0877.1	Barhl1	5.47455	0.849763	830	839	1	TAAAATTGTT	MA0948.1	ARR18	7.322	0.825584372259526	104	116	1	TGACAGATAGGCA
MA0635.1	BARHL2	4.402	0.852442704988701	469	478	1	GCTAAGTTAT	MA0877.1	Barhl1	5.37017	0.847012	385	394	-1	TCTAATTTTA	MA0948.1	ARR18	8.321	0.849552764164472	217	229	-1	TGAGAGATACCAG
MA0635.1	BARHL2	1.847	0.804880822465727	473	482	1	AGTTATCAAC	MA0877.1	Barhl1	5.3656	0.846892	647	656	-1	AGAAATTGTT	MA0948.1	ARR18	7.351	0.826280151403914	335	347	1	CTAAAGATATTTC
MA0635.1	BARHL2	2.095	0.809497396581459	523	532	1	CAAAAGTGGC	MA0877.1	Barhl1	5.25035	0.843855	1060	1069	1	TAAAAATGCT	MA0948.1	ARR18	6.667	0.809869360550077	382	394	-1	AAAAAGATAGAGA
MA0635.1	BARHL2	4.676	0.857543274777858	547	556	1	AAAAAATGAA	MA0877.1	Barhl1	5.16693	0.841656	64	73	1	CCTAAACAAC	MA0949.1	ARR2	5.987	0.831791201287105	218	227	1	TGGTATCTCT
MA0635.1	BARHL2	2.174	0.810967998819939	575	584	1	TCATAATGCT	MA0877.1	Barhl1	5.14596	0.841104	919	928	1	TCTAAATTCA	MA0949.1	ARR2	9.907	0.911631138709152	337	346	-1	AAATATCTTT
MA0875.1	BARX1	5.529	0.875859322201175	92	99	1	TGAATTAG	MA0877.1	Barhl1	5.01783	0.837727	795	804	1	ATAAAATGAT	MA0816.1	Ascl2	9.017	0.860980850420023	54	63	-1	GGCAGCAGCT
MA0875.1	BARX1	6.544	0.898347765267306	166	173	1	AAGATTAG	MA0877.1	Barhl1	5.01494	0.837651	105	114	-1	CTTAAGTTTT	MA0816.1	Ascl2	11.105	0.902451937166117	54	63	1	AGCTGCTGCC
MA0875.1	BARX1	6.120	0.88895357821308	188	195	1	GGCATTAG	MA0877.1	Barhl1	4.9639	0.836306	433	442	1	GTTAATATGG	MA0816.1	Ascl2	7.860	0.838000942678054	175	184	-1	AAAAGCTGCA
MA0875.1	BARX1	4.600	0.85527630386774	217	224	1	GCCGTTAC	MA0877.1	Barhl1	4.83671	0.832954	943	952	-1	ATTAATAAAG	MA0275.1	ASG1	3.632	0.80145836137339	161	166	-1	TCGGAC
MA0875.1	BARX1	4.157	0.845461150884197	514	521	1	CGGATTAT	MA0877.1	Barhl1	4.81723	0.832441	1028	1037	1	TGTAAAAGAA	MA0275.1	ASG1	4.313	0.823843421848682	215	220	-1	CCAGAA
MA0462.1	BATF::JUN	8.606	0.896500485584076	92	102	1	TGAATTAGTCA	MA0877.1	Barhl1	4.74328	0.830492	398	407	-1	ATAAATTGAA	MA0276.1	ASH1	5.969	0.828200003410443	70	79	-1	CAGAGTCAGG
MA0462.1	BATF::JUN	1.647	0.808025642801223	168	178	1	GATTAGAGTAA	MA0877.1	Barhl1	4.72488	0.830007	1087	1096	-1	TGTAAATAAA	MA0604.1	Atf1	3.989	0.804599064828933	88	95	1	ATGACCTC
MA0212.1	bcd	6.278	0.83414012595193	251	256	1	TAACCC	MA0877.1	Barhl1	4.71878	0.829847	447	456	1	ATTAATATGC	MA0604.1	Atf1	4.232	0.809849758559481	272	279	-1	ATGAAGCA
MA0212.1	bcd	6.214	0.831637221150797	460	465	1	CAATCC	MA0877.1	Barhl1	4.71583	0.829769	371	380	1	AGTAAAAGAA	MA0605.1	Atf3	4.980	0.812897470526853	87	94	1	CATGACCT
MA0212.1	bcd	6.214	0.831637221150797	578	583	1	TAATGC	MA0877.1	Barhl1	4.68406	0.828932	1082	1091	-1	ATAAATAGCC	MA0605.1	Atf3	5.257	0.818635371153451	273	280	-1	GATGAAGC
MA0463.1	Bcl6	8.176	0.813005457569498	32	45	1	TTTCTTAAAATAGA	MA0877.1	Barhl1	4.57841	0.826148	980	989	1	ATAAAGTGGC	MA0833.1	ATF4	6.992	0.819385699112687	148	160	1	AGATAATGTAACT
MA0529.1	BEAF-32	8.402	0.872917308390045	504	518	1	CGCCAGCTATCGGAT	MA0877.1	Barhl1	4.56014	0.825666	994	1003	-1	TTTAAAAACA	MA0833.1	ATF4	7.017	0.819735447337992	269	281	-1	GGATGAAGCAGTC
MA0956.1	BEE2	5.310	0.84685062716632	121	130	1	CCTACATGCT	MA0877.1	Barhl1	4.41944	0.821958	912	921	-1	AGAAAATGTT	MA0950.1	ATHB-12	7.392	0.851519763205392	406	413	-1	TATAATTG
MA0956.1	BEE2	4.855	0.83443527760107	491	500	1	CTCAAGTGGC	MA0877.1	Barhl1	4.40311	0.821528	692	701	1	TTTAAAAAGA	MA1026.1	ATHB-15	6.303	0.832506726159448	1	8	-1	TAATGGTT
MA0242.1	Bgb::run	9.629	0.875618195324229	409	417	1	AAAGCGCAA	MA0877.1	Barhl1	4.38037	0.820929	533	542	-1	AATAACTGAC	MA1026.1	ATHB-15	6.365	0.834200150864969	131	138	1	CCATGATG
MA0168.1	B-H1	6.264	0.846884231873532	71	77	1	TCAATTG	MA0877.1	Barhl1	4.22769	0.816905	1070	1079	-1	TCAAAGTGCA	MA1026.1	ATHB-15	7.853	0.87484234379748	300	307	1	TAATATTT
MA0168.1	B-H1	6.264	0.846884231873532	137	143	1	TAAATTG	MA0877.1	Barhl1	4.11143	0.813842	1058	1067	1	TTTAAAAATG	MA1026.1	ATHB-15	5.559	0.812185629693192	301	308	-1	AAAATATT
MA0169.1	B-H2	6.693	0.83890331698381	71	77	1	TCAATTG	MA0877.1	Barhl1	4.0943	0.81339	634	643	-1	TTTTATTGCA	MA1026.1	ATHB-15	8.317	0.887515715787187	352	359	-1	TAAATATT
MA0169.1	B-H2	6.693	0.83890331698381	137	143	1	TAAATTG	MA0877.1	Barhl1	4.08209	0.813068	291	300	1	GCAAAAGGGG	MA1026.1	ATHB-15	6.165	0.828737490524578	406	413	1	CAATTATA
MA0961.1	BHLH112	6.135	0.837696232083987	144	152	1	TCCACTTTA	MA0877.1	Barhl1	4.07521	0.812887	34	43	-1	TTTAATTCAA	MA1026.1	ATHB-15	7.626	0.868642224311136	407	414	-1	TTATAATT
MA0962.1	BHLH34	4.349	0.809281922354734	182	189	1	ACACGGGG	MA0877.1	Barhl1	4.02923	0.811675	38	47	1	ATTAAACTCC	MA0951.1	ATHB-16	5.249	0.834868380466693	1	8	-1	TAATGGTT
MA0962.1	BHLH34	4.583	0.814228445941004	492	499	1	TCAAGTGG	MA0877.1	Barhl1	4.02002	0.811433	1009	1018	1	ATAAAAGGGT	MA0951.1	ATHB-16	7.181	0.870613413799028	300	307	1	TAATATTT
MA0964.1	BIM1	5.220	0.82523125690048	122	131	1	CTACATGCTA	MA0877.1	Barhl1	3.96295	0.809929	399	408	-1	AATAAATTGA	MA0951.1	ATHB-16	7.181	0.870613413799028	407	414	-1	TTATAATT
MA0964.1	BIM1	5.703	0.840071648275797	492	501	1	TCAAGTGGCT	MA0877.1	Barhl1	3.94715	0.809512	410	419	-1	GGAAATTATC	MA0952.1	ATHB-51	4.424	0.806893692851294	148	155	-1	CATTATCT
MA0965.1	BIM2	3.695	0.800499109592789	121	130	1	CCTACATGCT	MA0877.1	Barhl1	3.87911	0.807719	670	679	-1	CAAAAAGGCT	MA0952.1	ATHB-51	4.490	0.808233167146388	300	307	-1	AAATATTA
MA0965.1	BIM2	5.958	0.851362134066355	491	500	1	CTCAAGTGGC	MA0877.1	Barhl1	3.80598	0.805792	1050	1059	1	TTTAAACTTT	MA0952.1	ATHB-51	4.137	0.801069009174143	352	359	1	AATATTTA
MA0966.1	BIM3	4.332	0.801638794854274	121	130	1	CCTACATGCT	MA0877.1	Barhl1	3.79512	0.805506	671	680	-1	ACAAAAAGGC	MA0952.1	ATHB-51	9.881	0.917643862977478	406	413	-1	TATAATTG
MA0966.1	BIM3	4.685	0.809885121428614	491	500	1	CTCAAGTGGC	MA0877.1	Barhl1	3.78857	0.805333	661	670	1	GAAAATAGGA	MA0952.1	ATHB-51	4.905	0.816655619153419	407	414	1	AATTATAA
MA0537.1	blmp-1	6.978	0.866633898518332	38	48	1	AAAATAGACAG	MA0877.1	Barhl1	3.74547	0.804198	45	54	-1	ATAAATGGGA	MA0953.1	ATHB-6	6.016	0.848477284851431	130	138	1	GCCATGATG
MA0537.1	blmp-1	3.751	0.822924123858397	158	168	1	AGACAAGAAAG	MA0877.1	Barhl1	3.65125	0.801715	926	935	1	TCAAAAGGAT	MA0953.1	ATHB-6	5.415	0.829945157689213	147	155	1	GAGATAATG
MA0537.1	blmp-1	2.960	0.812210014234595	162	172	1	AAGAAAGATTA	MA0635.1	BARHL2	10.6624	0.965077	988	997	1	GCTAAATGTT	MA0953.1	ATHB-6	5.118	0.820787018309547	299	307	1	CTAATATTT
MA0537.1	blmp-1	2.111	0.800710293538504	165	175	1	AAAGATTAGAG	MA0635.1	BARHL2	9.12547	0.936466	714	723	1	AGTAAATGGC	MA0953.1	ATHB-6	9.267	0.948723450249721	405	413	1	CCAATTATA
MA0537.1	blmp-1	2.347	0.803906917901611	344	354	1	GAACAAGAGGG	MA0635.1	BARHL2	8.8237	0.930848	46	55	-1	AATAAATGGG	MA0953.1	ATHB-6	6.917	0.876260057851696	407	415	-1	TTTATAATT
MA0537.1	blmp-1	11.588	0.929076433746811	348	358	1	AAGAGGGAGAG	MA0635.1	BARHL2	7.66779	0.909331	64	73	1	CCTAAACAAC	MA0954.1	ATHB-7	5.842	0.818226564617005	405	414	1	CCAATTATAA
MA0537.1	blmp-1	7.984	0.880260187116998	350	360	1	GAGGGAGAGAG	MA0635.1	BARHL2	7.02694	0.897401	1083	1092	-1	AATAAATAGC	MA0461.2	Atoh1	6.061	0.837017038247534	212	221	-1	ACCAGAAGTT
MA0537.1	blmp-1	9.125	0.895715053211509	352	362	1	GGGAGAGAGAA	MA0635.1	BARHL2	6.82797	0.893697	29	38	1	TCTAATTGAA	MA0167.1	Awh	6.677	0.856660097277894	3	9	-1	TTAATGG
MA0537.1	blmp-1	13.223	0.951222538974265	354	364	1	GAGAGAGAAAG	MA0635.1	BARHL2	6.67176	0.89079	1050	1059	1	TTTAAACTTT	MA0167.1	Awh	6.477	0.85026381505902	354	360	-1	TTAAATA
MA0537.1	blmp-1	4.397	0.831674205801477	356	366	1	GAGAGAAAGAG	MA0635.1	BARHL2	6.58371	0.889151	795	804	1	ATAAAATGAT	MA0167.1	Awh	6.037	0.836191994177498	357	363	1	TTAATGT
MA0537.1	blmp-1	10.985	0.920908787598704	358	368	1	GAGAAAGAGAG	MA0635.1	BARHL2	6.56278	0.888761	443	452	1	GTTAATTAAT	MA0167.1	Awh	6.116	0.838718525653953	405	411	1	CCAATTA
MA0537.1	blmp-1	14.949	0.974601240884103	360	370	1	GAAAGAGAGAG	MA0635.1	BARHL2	6.52924	0.888137	38	47	1	ATTAAACTCC	MA0167.1	Awh	6.185	0.840925243019465	406	412	-1	ATAATTG
MA0537.1	blmp-1	9.119	0.895633783100582	362	372	1	AAGAGAGAGGG	MA0635.1	BARHL2	6.33817	0.88458	399	408	-1	AATAAATTGA	MA0277.1	AZF1	7.014	0.800184940473825	308	316	1	TAAAAGCTA
MA0537.1	blmp-1	4.397	0.831674205801477	364	374	1	GAGAGAGGGAG	MA0635.1	BARHL2	5.22128	0.863789	947	956	1	ATTAATTTTT	MA0277.1	AZF1	7.480	0.812607501970878	317	325	1	GAAATGAAA
MA0537.1	blmp-1	11.203	0.923861601629031	366	376	1	GAGAGGGAGAG	MA0635.1	BARHL2	5.14352	0.862341	1054	1063	-1	TTTAAAAGTT	MA0277.1	AZF1	7.014	0.800184940473825	327	335	-1	GAAAAGCTA
MA0537.1	blmp-1	7.984	0.880260187116998	368	378	1	GAGGGAGAGAG	MA0635.1	BARHL2	5.078	0.861121	443	452	-1	ATTAATTAAC	MA0277.1	AZF1	11.214	0.912147941091046	386	394	-1	AAAAAGATA
MA0537.1	blmp-1	8.792	0.891204562055091	370	380	1	GGGAGAGAGAG	MA0635.1	BARHL2	4.90194	0.857844	423	432	1	AATAATTAGA	MA0277.1	AZF1	7.076	0.801837727625793	389	397	-1	AAAAAAAAG
MA0537.1	blmp-1	8.968	0.893588485308934	372	382	1	GAGAGAGAGAC	MA0635.1	BARHL2	4.83958	0.856683	1008	1017	1	CATAAAAGGG	MA0277.1	AZF1	9.155	0.857259412931318	390	398	-1	AAAAAAAAA
MA0537.1	blmp-1	2.489	0.80583031052687	374	384	1	GAGAGAGACGG	MA0635.1	BARHL2	4.80723	0.856081	912	921	-1	AGAAAATGTT	MA0277.1	AZF1	9.155	0.857259412931318	391	399	-1	AAAAAAAAA
MA0537.1	blmp-1	7.018	0.867175699257842	408	418	1	AAAAGCGCAAA	MA0635.1	BARHL2	4.78159	0.855604	1060	1069	1	TAAAAATGCT	MA0277.1	AZF1	7.076	0.801837727625793	392	400	-1	GAAAAAAAA
MA0537.1	blmp-1	9.087	0.895200342508975	534	544	1	GAAAAGGAGGG	MA0635.1	BARHL2	4.65078	0.853169	423	432	-1	TCTAATTATT	MA0211.1	bap	6.582	0.818233645696987	354	360	-1	TTAAATA
MA0537.1	blmp-1	3.523	0.819835859643192	536	546	1	AAAGGAGGGAA	MA0635.1	BARHL2	4.54325	0.851167	919	928	1	TCTAAATTCA	MA0877.1	Barhl1	8.050	0.930998966231216	1	10	-1	GTTAATGGTT
MA0537.1	blmp-1	9.413	0.899616018535978	538	548	1	AGGAGGGAAAA	MA0635.1	BARHL2	4.38382	0.848199	410	419	1	GATAATTTCC	MA0877.1	Barhl1	3.681	0.815865520311261	2	11	-1	GGTTAATGGT
MA0537.1	blmp-1	15.548	0.982714706958259	548	558	1	AAAAATGAAAA	MA0635.1	BARHL2	4.36518	0.847852	546	555	1	TATAATTACT	MA0877.1	Barhl1	4.477	0.836841996152938	19	28	1	CATAAAAACC
MA0537.1	blmp-1	5.262	0.843390646793371	549	559	1	AAAATGAAAAG	MA0635.1	BARHL2	4.30117	0.846661	834	843	-1	ATAAAACAAT	MA0877.1	Barhl1	4.086	0.826538224728195	154	163	1	TGTAACTGTC
MA0537.1	blmp-1	3.873	0.824576616113901	554	564	1	GAAAAGGATTG	MA0635.1	BARHL2	4.28252	0.846313	1087	1096	-1	TGTAAATAAA	MA0877.1	Barhl1	4.360	0.83375877043249	298	307	1	TCTAATATTT
MA0010.1	br	7.954	0.801182497979598	175	188	1	GTAATAAACACGGG	MA0635.1	BARHL2	4.20489	0.844868	739	748	1	CATAATTAGG	MA0877.1	Barhl1	3.080	0.800027754003664	302	311	-1	TTTAAAATAT
MA0010.1	br	9.584	0.844123188730037	312	325	1	CACAAAAACAAGTC	MA0635.1	BARHL2	4.19346	0.844655	371	380	1	AGTAAAAGAA	MA0877.1	Barhl1	7.090	0.905700703909596	306	315	1	TTTAAAAGCT
MA0010.1	br	8.021	0.802947544777315	515	528	1	GGATTATACAAAAG	MA0635.1	BARHL2	3.84	0.838076	430	439	-1	TATTAACTCT	MA0877.1	Barhl1	4.659	0.841638125051411	322	331	1	GAAAATAGCT
MA0010.1	br	8.617	0.818648558082384	517	530	1	ATTATACAAAAGTG	MA0635.1	BARHL2	3.79731	0.837281	722	731	1	GCTTATCTTT	MA0877.1	Barhl1	3.587	0.813388398792269	334	343	1	TCTAAAGATA
MA0012.1	br(var.3)	6.861	0.818994532752247	37	47	1	TAAAATAGACA	MA0635.1	BARHL2	3.7778	0.836918	590	599	1	ATAAAATTGT	MA0877.1	Barhl1	6.174	0.881561945277717	352	361	-1	ATTAAATATT
MA0012.1	br(var.3)	7.791	0.849540605986276	316	326	1	AAAACAAGTCA	MA0635.1	BARHL2	3.7778	0.836918	829	838	1	ATAAAATTGT	MA0877.1	Barhl1	4.355	0.833627008649565	356	365	1	TTTAATGTGC
MA0012.1	br(var.3)	7.787	0.84940922502613	519	529	1	TATACAAAAGT	MA0635.1	BARHL2	3.70168	0.835501	559	568	1	ACTAACCGAA	MA0877.1	Barhl1	8.496	0.942752117268135	404	413	-1	TATAATTGGC
MA0013.1	br(var.4)	6.927	0.806008920609499	50	60	1	CTGTAAATAAG	MA0635.1	BARHL2	3.63965	0.834346	637	646	1	AATAAAAGCG	MA0635.1	BARHL2	3.017	0.826660627769789	1	10	-1	GTTAATGGTT
MA0013.1	br(var.4)	8.391	0.852870446100112	130	140	1	TAGTACATAAA	MA0635.1	BARHL2	3.60476	0.833697	997	1006	1	TTTTAAAGGT	MA0635.1	BARHL2	7.712	0.914059077259169	2	11	-1	GGTTAATGGT
MA0013.1	br(var.4)	8.443	0.854534926513713	452	462	1	TAATAAAGCAA	MA0635.1	BARHL2	3.55952	0.832854	536	545	1	AGTTATTGGG	MA0635.1	BARHL2	1.689	0.801939617988768	19	28	1	CATAAAAACC
MA0213.1	brk	6.259	0.83320819177163	464	471	1	CCTGCGCT	MA0635.1	BARHL2	3.53497	0.832398	943	952	1	CTTTATTAAT	MA0635.1	BARHL2	1.706	0.802256076698314	301	310	-1	TTAAAATATT
MA0213.1	brk	6.629	0.846778366321839	496	503	1	GTGGCTCT	MA0635.1	BARHL2	3.44672	0.830755	944	953	-1	AATTAATAAA	MA0635.1	BARHL2	2.412	0.815398420753586	302	311	-1	TTTAAAATAT
MA0214.1	bsh	5.703	0.836795533386628	71	77	1	TCAATTG	MA0635.1	BARHL2	3.41356	0.830138	105	114	-1	CTTAAGTTTT	MA0635.1	BARHL2	4.939	0.862439077166719	306	315	1	TTTAAAAGCT
MA0214.1	bsh	5.381	0.823938033105551	92	98	1	TGAATTA	MA0635.1	BARHL2	3.36941	0.829316	398	407	-1	ATAAATTGAA	MA0635.1	BARHL2	6.906	0.899055211383037	352	361	-1	ATTAAATATT
MA0214.1	bsh	5.703	0.836795533386628	137	143	1	TAAATTG	MA0635.1	BARHL2	3.34634	0.828886	739	748	-1	CCTAATTATG	MA0635.1	BARHL2	4.925	0.862178464111799	355	364	1	ATTTAATGTG
MA0214.1	bsh	5.009	0.809084026569648	451	457	1	CTAATAA	MA0635.1	BARHL2	3.2862	0.827767	634	643	-1	TTTTATTGCA	MA0635.1	BARHL2	2.185	0.811172766220234	387	396	-1	AAAAAAAGAT
MA0876.1	BSX	3.545	0.837077221958324	92	99	1	TGAATTAG	MA0635.1	BARHL2	3.25188	0.827128	1028	1037	1	TGTAAAAGAA	MA0635.1	BARHL2	7.219	0.904881774682329	404	413	-1	TATAATTGGC
MA0876.1	BSX	5.473	0.879549496554526	166	173	1	AAGATTAG	MA0635.1	BARHL2	3.14383	0.825116	533	542	-1	AATAACTGAC	MA0875.1	BARX1	9.806	0.970620968500529	2	9	1	ACCATTAA
MA0876.1	BSX	3.183	0.829102655877501	175	182	1	GTAATAAA	MA0635.1	BARHL2	3.14189	0.82508	647	656	-1	AGAAATTGTT	MA0875.1	BARX1	4.832	0.860416519425713	150	157	-1	TACATTAT
MA0876.1	BSX	3.811	0.842936985984563	188	195	1	GGCATTAG	MA0635.1	BARHL2	3.11104	0.824506	591	600	1	TAAAATTGTT	MA0875.1	BARX1	5.085	0.866022013116089	155	162	-1	ACAGTTAC
MA0876.1	BSX	6.242	0.896489942179256	217	224	1	GCCGTTAC	MA0635.1	BARHL2	3.11104	0.824506	830	839	1	TAAAATTGTT	MA0875.1	BARX1	2.793	0.815240228379563	232	239	-1	CTCCTTAC
MA0876.1	BSX	3.956	0.846131218254506	451	458	1	CTAATAAA	MA0635.1	BARHL2	3.10808	0.824451	946	955	1	TATTAATTTT	MA0875.1	BARX1	2.839	0.816259409050541	299	306	-1	AATATTAG
MA0876.1	BSX	2.118	0.805641570584475	471	478	1	TAAGTTAT	MA0635.1	BARHL2	3.05023	0.823374	35	44	-1	GTTTAATTCA	MA0875.1	BARX1	6.689	0.90156039999104	357	364	-1	CACATTAA
MA0876.1	BSX	3.500	0.836085908495238	514	521	1	CGGATTAT	MA0635.1	BARHL2	2.8727	0.820069	385	394	-1	TCTAATTTTA	MA0875.1	BARX1	9.686	0.967962236315371	405	412	1	CCAATTAT
MA0443.1	btd	6.650	0.803531139482748	381	390	1	ACGGGGAGGG	MA0635.1	BARHL2	2.84186	0.819495	546	555	-1	AGTAATTATA	MA0462.1	BATF::JUN	2.468	0.818463614625439	14	24	-1	TTTATGAGGAA
MA0443.1	btd	6.587	0.801905434831664	385	394	1	GGAGGGGGGG	MA0635.1	BARHL2	2.70235	0.816898	442	451	1	GGTTAATTAA	MA0462.1	BATF::JUN	3.844	0.835957706257744	68	78	1	GGCCTGACTCT
MA0443.1	btd	7.528	0.826187785255006	386	395	1	GAGGGGGGGG	MA0635.1	BARHL2	2.59323	0.814867	49	58	1	ATTTATTTGC	MA0462.1	BATF::JUN	3.277	0.828749021697049	272	282	-1	GGGATGAAGCA
MA0443.1	btd	9.841	0.885874370301965	387	396	1	AGGGGGGGGA	MA0635.1	BARHL2	2.58475	0.814709	495	504	1	AGAAAACAGC	MA0212.1	bcd	6.278	0.83414012595193	7	12	1	TAACCC
MA0443.1	btd	7.475	0.824820128961236	390	399	1	GGGGGGAGGC	MA0635.1	BARHL2	2.50809	0.813282	407	416	-1	AATTATCAAA	MA0212.1	bcd	6.345	0.836760354415615	276	281	1	TCATCC
MA0443.1	btd	8.930	0.862366164950569	526	535	1	AAGTGGCGGA	MA0635.1	BARHL2	2.49384	0.813017	992	1001	-1	TAAAAACATT	MA0212.1	bcd	6.214	0.831637221150797	350	355	-1	TATTCC
MA0215.1	btn	5.718	0.814278911899091	92	98	1	TGAATTA	MA0635.1	BARHL2	2.39802	0.811233	980	989	1	ATAAAGTGGC	MA0212.1	bcd	6.278	0.83414012595193	412	417	1	TAAACC
MA0215.1	btn	5.664	0.812332262183392	175	181	1	GTAATAA	MA0635.1	BARHL2	2.39497	0.811176	849	858	-1	AAAAAAAGAT	MA0463.1	Bcl6	9.349	0.831568049622139	279	292	-1	GTTGCTAGAGGGGA
MA0215.1	btn	5.339	0.800616314820391	549	555	1	AAAATGA	MA0635.1	BARHL2	2.27603	0.808962	444	453	-1	TATTAATTAA	MA0463.1	Bcl6	8.010	0.810378526383873	341	354	-1	ATTCCAAGAAATAT
MA0215.1	btn	5.600	0.810025121779601	577	583	1	ATAATGC	MA0635.1	BARHL2	2.23246	0.808151	455	464	1	GCAAATCTCT	MA0463.1	Bcl6	10.259	0.845968696483096	344	357	1	TTTCTTGGAATATT
MA0967.1	BZIP60	11.802	0.947032057341987	333	340	1	TGACATCA	MA0635.1	BARHL2	2.16077	0.806817	1086	1095	1	ATTTATTTAC	MA0956.1	BEE2	7.213	0.898776803479883	83	92	-1	GTCATGTGAA
MA0968.1	bZIP68	4.448	0.811901132525383	46	54	1	CAGCCTGTA	MA0635.1	BARHL2	2.13356	0.80631	402	411	1	ATTTATTTGA	MA0956.1	BEE2	7.213	0.898776803479883	83	92	1	TTCACATGAC
MA0968.1	bZIP68	6.203	0.866440556932635	77	85	1	GAAGGTGGC	MA0635.1	BARHL2	2.1118	0.805905	282	291	1	TCTAAAGGAG	MA0956.1	BEE2	5.616	0.855200290829983	357	366	-1	AGCACATTAA
MA0968.1	bZIP68	7.208	0.897672535012001	492	500	1	TCAAGTGGC	MA0635.1	BARHL2	2.02892	0.804362	671	680	-1	ACAAAAAGGC	MA0956.1	BEE2	5.616	0.855200290829983	357	366	1	TTAATGTGCT
MA0968.1	bZIP68	6.192	0.866098714386492	524	532	1	AAAAGTGGC	MA0635.1	BARHL2	2.00578	0.803931	998	1007	1	TTTAAAGGTA	MA0168.1	B-H1	6.910	0.870035956768822	3	9	-1	TTAATGG
MA0968.1	bZIP68	4.852	0.824456076947337	562	570	1	TTGTGTGTC	MA0635.1	BARHL2	1.97698	0.803395	446	455	1	AATTAATATG	MA0168.1	B-H1	7.186	0.879927405795292	307	313	1	TTAAAAG
MA0096.1	bZIP910	7.070	0.851897543410036	332	338	1	ATGACAT	MA0635.1	BARHL2	1.95016	0.802896	108	117	1	ACTTAAGGTT	MA0168.1	B-H1	6.606	0.859141027406332	354	360	-1	TTAAATA
MA0550.1	BZR1	5.684	0.802096326065003	316	329	1	AAAACAAGTCAGAA	MA0875.1	BARX1	9.81155	0.970538	30	37	-1	TCAATTAG	MA0168.1	B-H1	5.634	0.82430592431311	356	362	1	TTTAATG
MA0549.1	BZR2	7.801	0.848594463068589	181	191	1	AACACGGGGCA	MA0875.1	BARX1	9.2757	0.958665	424	431	1	ATAATTAG	MA0168.1	B-H1	9.077	0.947698167059988	406	412	-1	ATAATTG
MA0170.1	C15	4.753	0.813551395335226	37	43	1	TAAAATA	MA0875.1	BARX1	9.2757	0.958665	740	747	1	ATAATTAG	MA0169.1	B-H2	8.606	0.911033352002714	3	9	-1	TTAATGG
MA0170.1	C15	4.905	0.819248282973066	52	58	1	GTAAATA	MA0875.1	BARX1	8.48591	0.941167	547	554	1	ATAATTAC	MA0169.1	B-H2	7.524	0.870236332718629	307	313	1	TTAAAAG
MA0170.1	C15	5.387	0.83731341350885	71	77	1	TCAATTG	MA0875.1	BARX1	8.37675	0.938748	547	554	-1	GTAATTAT	MA0169.1	B-H2	10.086	0.9668370382693	406	412	-1	ATAATTG
MA0170.1	C15	5.523	0.84241062876376	92	98	1	TGAATTA	MA0875.1	BARX1	8.0836	0.932253	424	431	-1	CTAATTAT	MA0961.1	BHLH112	4.417	0.803183344555254	51	59	-1	GCAGCTTGA
MA0170.1	C15	5.387	0.83731341350885	137	143	1	TAAATTG	MA0875.1	BARX1	8.0836	0.932253	740	747	-1	CTAATTAT	MA0961.1	BHLH112	10.962	0.934665794424612	184	192	-1	TCAACTTGA
MA0170.1	C15	4.405	0.800508521006485	178	184	1	ATAAACA	MA0875.1	BARX1	7.86677	0.927449	444	451	1	TTAATTAA	MA0962.1	BHLH34	6.702	0.859021965083341	84	91	-1	TCATGTGA
MA0216.2	cad	5.543	0.848958200031706	48	58	1	GCCTGTAAATA	MA0875.1	BARX1	7.86677	0.927449	444	451	-1	TTAATTAA	MA0607.1	Bhlha15	4.645	0.832623679996718	106	113	-1	CTATCTGT
MA0216.2	cad	3.778	0.825507941293069	159	169	1	GACAAGAAAGA	MA0875.1	BARX1	7.80942	0.926178	386	393	1	AAAATTAG	MA0607.1	Bhlha15	4.645	0.832623679996718	213	220	-1	CCAGAAGT
MA0216.2	cad	10.983	0.921235484755888	174	184	1	AGTAATAAACA	MA0875.1	BARX1	7.47649	0.918802	948	955	-1	AAAATTAA	MA0464.2	BHLHE40	5.332	0.836723817471938	83	92	-1	GTCATGTGAA
MA0216.2	cad	3.175	0.817496323151767	309	319	1	ACACACAAAAA	MA0875.1	BARX1	6.91047	0.906261	411	418	-1	GAAATTAT	MA0464.2	BHLHE40	6.855	0.862025022291164	83	92	1	TTCACATGAC
MA0216.2	cad	2.683	0.810959480489213	450	460	1	CCTAATAAAGC	MA0875.1	BARX1	5.20571	0.86849	35	42	1	TGAATTAA	MA0636.1	BHLHE41	3.745	0.816130425027075	83	92	-1	GTCATGTGAA
MA0216.2	cad	3.258	0.818599083194434	516	526	1	GATTATACAAA	MA0875.1	BARX1	3.65579	0.83415	534	541	1	TCAGTTAT	MA0636.1	BHLHE41	3.314	0.810336633758061	83	92	1	TTCACATGAC
MA0279.1	CAD1	14.727	0.956989876217524	95	104	1	ATTAGTCAGC	MA0875.1	BARX1	3.55257	0.831863	560	567	-1	TCGGTTAG	MA0964.1	BIM1	7.286	0.888710032431338	82	91	-1	TCATGTGAAC
MA0280.1	CAT8	3.879	0.801266382568351	263	268	1	CCAGAA	MA0875.1	BARX1	2.90554	0.817527	944	951	1	TTTATTAA	MA0964.1	BIM1	8.304	0.919988538477037	84	93	1	TCACATGACC
MA0280.1	CAT8	3.879	0.801266382568351	531	536	1	GCGGAA	MA0875.1	BARX1	2.78689	0.814899	317	324	-1	GCAATGAG	MA0964.1	BIM1	5.474	0.833035520687913	358	367	1	TAATGTGCTG
MA0280.1	CAT8	3.879	0.801266382568351	596	601	1	CTGGAA	MA0875.1	BARX1	2.57167	0.81013	106	113	1	AAACTTAA	MA0965.1	BIM2	8.468	0.907776712691477	83	92	-1	GTCATGTGAA
MA0217.1	caup	4.231	0.808390585697071	43	47	1	AGACA	MA0875.1	BARX1	2.53314	0.809276	989	996	-1	ACATTTAG	MA0965.1	BIM2	8.468	0.907776712691477	83	92	1	TTCACATGAC
MA0217.1	caup	4.090	0.800989728511553	107	111	1	TCACA	MA0875.1	BARX1	2.49374	0.808403	768	775	1	CCAATGAG	MA0965.1	BIM2	4.562	0.819985738942582	357	366	-1	AGCACATTAA
MA0217.1	caup	4.231	0.808390585697071	158	162	1	AGACA	MA0875.1	BARX1	2.47586	0.808007	434	441	-1	CATATTAA	MA0965.1	BIM2	4.562	0.819985738942582	357	366	1	TTAATGTGCT
MA0217.1	caup	6.519	0.928483927828041	180	184	1	AAACA	MA0875.1	BARX1	2.47586	0.808007	448	455	-1	CATATTAA	MA0966.1	BIM3	7.124	0.866861865096648	83	92	-1	GTCATGTGAA
MA0217.1	caup	6.519	0.928483927828041	207	211	1	AAACA	MA0875.1	BARX1	2.45396	0.807522	51	58	-1	GCAAATAA	MA0966.1	BIM3	7.124	0.866861865096648	83	92	1	TTCACATGAC
MA0217.1	caup	6.519	0.928483927828041	267	271	1	AAACA	MA0875.1	BARX1	2.45396	0.807522	635	642	1	GCAATAAA	MA0966.1	BIM3	4.717	0.810632663780962	357	366	-1	AGCACATTAA
MA0217.1	caup	6.519	0.928483927828041	317	321	1	AAACA	MA0875.1	BARX1	2.40684	0.806478	556	563	-1	TTAGTTAC	MA0966.1	BIM3	4.717	0.810632663780962	357	366	1	TTAATGTGCT
MA0217.1	caup	5.593	0.879879716808252	333	337	1	TGACA	MA0462.1	BATF::JUN	13.7008	0.961274	703	713	1	GAAATGAATCA	MA0537.1	blmp-1	2.737	0.809189475111829	93	103	-1	AAGCTAGAGAG
MA0217.1	caup	5.799	0.890692316667945	344	348	1	GAACA	MA0462.1	BATF::JUN	6.42756	0.868804	840	850	-1	ATTCTGAATAA	MA0537.1	blmp-1	7.669	0.87599350629336	198	208	-1	GAGGAAGAAAG
MA0217.1	caup	6.519	0.928483927828041	416	420	1	AAACA	MA0462.1	BATF::JUN	4.35442	0.842447	945	955	-1	AAAATTAATAA	MA0537.1	blmp-1	4.005	0.826364558554283	233	243	1	TAAGGAGAGAG
MA0217.1	caup	4.635	0.829595878625792	520	524	1	ATACA	MA0462.1	BATF::JUN	2.44238	0.818138	2	12	1	GTCATGAGGCA	MA0537.1	blmp-1	9.177	0.896419394172871	235	245	1	AGGAGAGAGAG
MA0579.1	CDC5	6.643	0.801082078679553	194	204	1	AGCTCAGCTAG	MA0462.1	BATF::JUN	2.26451	0.815876	314	324	-1	GCAATGAGCAA	MA0537.1	blmp-1	12.262	0.938205776207547	237	247	1	GAGAGAGAGAG
MA0973.1	CDF2	5.368	0.815674378677703	55	64	1	AATAAGGTCT	MA0607.1	Bhlha15	11.6381	0.96341	167	174	1	CCATCTGT	MA0537.1	blmp-1	12.262	0.938205776207547	239	249	1	GAGAGAGAGAG
MA0973.1	CDF2	5.143	0.809885167663997	358	367	1	GAGAAAGAGA	MA0607.1	Bhlha15	10.6601	0.945119	467	474	1	GCAGATGT	MA0537.1	blmp-1	12.262	0.938205776207547	241	251	1	GAGAGAGAGAG
MA0973.1	CDF2	11.710	0.978852939784035	406	415	1	AAAAAAGCGC	MA0607.1	Bhlha15	8.31813	0.901319	467	474	-1	ACATCTGC	MA0537.1	blmp-1	12.262	0.938205776207547	243	253	1	GAGAGAGAGAG
MA0973.1	CDF2	10.087	0.937093431005168	453	462	1	AATAAAGCAA	MA0607.1	Bhlha15	7.75683	0.890822	167	174	-1	ACAGATGG	MA0537.1	blmp-1	12.262	0.938205776207547	245	255	1	GAGAGAGAGAG
MA0973.1	CDF2	8.994	0.908970730391919	522	531	1	ACAAAAGTGG	MA0607.1	Bhlha15	5.94278	0.856895	204	211	-1	GCATTTGT	MA0537.1	blmp-1	12.262	0.938205776207547	247	257	1	GAGAGAGAGAG
MA0973.1	CDF2	7.255	0.864226561712652	533	542	1	GGAAAAGGAG	MA0607.1	Bhlha15	4.98107	0.838909	185	192	1	ACACATGT	MA0537.1	blmp-1	12.262	0.938205776207547	249	259	1	GAGAGAGAGAG
MA0973.1	CDF2	4.770	0.800287942294608	534	543	1	GAAAAGGAGG	MA0607.1	Bhlha15	4.98107	0.838909	185	192	-1	ACATGTGT	MA0537.1	blmp-1	12.262	0.938205776207547	251	261	1	GAGAGAGAGAG
MA0973.1	CDF2	7.238	0.863789154658283	546	555	1	AAAAAAATGA	MA0607.1	Bhlha15	3.66684	0.81433	230	237	-1	GCTTCTGT	MA0537.1	blmp-1	12.262	0.938205776207547	253	263	1	GAGAGAGAGAG
MA0973.1	CDF2	7.355	0.86679954438541	553	562	1	TGAAAAGGAT	MA0607.1	Bhlha15	3.6008	0.813095	204	211	1	ACAAATGC	MA0537.1	blmp-1	8.968	0.893588485308934	255	265	1	GAGAGAGAGAC
MA0974.1	CDF3	4.780	0.804775985730798	56	64	1	ATAAGGTCT	MA0607.1	Bhlha15	3.58402	0.812781	813	820	1	CCACCTGC	MA0537.1	blmp-1	6.056	0.854145391472636	309	319	1	AAAAGCTAGAA
MA0974.1	CDF3	6.034	0.838635895428434	359	367	1	AGAAAGAGA	MA0818.1	BHLHE22	9.51784	0.889701	466	475	-1	AACATCTGCT	MA0537.1	blmp-1	12.079	0.935727037824291	316	326	1	AGAAATGAAAA
MA0974.1	CDF3	11.306	0.980987924077504	407	415	1	AAAAAGCGC	MA0818.1	BHLHE22	7.94945	0.861042	466	475	1	AGCAGATGTT	MA0537.1	blmp-1	8.248	0.883836071997761	379	389	-1	GATAGAGAAAG
MA0974.1	CDF3	8.914	0.916400281336879	454	462	1	ATAAAGCAA	MA0818.1	BHLHE22	5.56218	0.81742	166	175	1	ACCATCTGTG	MA0537.1	blmp-1	10.868	0.919324020435638	381	391	-1	AAGATAGAGAA
MA0974.1	CDF3	9.430	0.930333067145475	523	531	1	CAAAAGTGG	MA0818.1	BHLHE22	5.37972	0.814086	107	116	-1	ACCTTAAGTT	MA0537.1	blmp-1	7.468	0.873270957577324	383	393	-1	AAAAGATAGAG
MA0974.1	CDF3	7.360	0.87443991477378	534	542	1	GAAAAGGAG	MA0818.1	BHLHE22	5.21753	0.811123	184	193	1	CACACATGTT	MA0537.1	blmp-1	11.341	0.925730814180339	385	395	-1	AAAAAAGATAG
MA0974.1	CDF3	5.090	0.81314645782511	535	543	1	AAAAGGAGG	MA0818.1	BHLHE22	5.14028	0.809711	203	212	1	AACAAATGCA	MA0537.1	blmp-1	2.727	0.809054024926952	387	397	-1	AAAAAAAAGAT
MA0974.1	CDF3	6.572	0.853162714740497	547	555	1	AAAAAATGA	MA0818.1	BHLHE22	4.97281	0.806651	184	193	-1	AACATGTGTG	MA0537.1	blmp-1	3.959	0.825741487703847	388	398	-1	AAAAAAAAAGA
MA0974.1	CDF3	7.606	0.88108228940346	554	562	1	GAAAAGGAT	MA0817.1	BHLHE23	7.51394	0.857491	465	476	-1	GAACATCTGCTG	MA0537.1	blmp-1	7.154	0.869017821772174	389	399	-1	AAAAAAAAAAG
MA0878.1	CDX1	4.017	0.81002247463376	49	57	1	CCTGTAAAT	MA0817.1	BHLHE23	6.02461	0.837797	465	476	1	CAGCAGATGTTC	MA0537.1	blmp-1	7.102	0.868313480810812	390	400	-1	GAAAAAAAAAA
MA0878.1	CDX1	4.357	0.816942025076477	133	141	1	TACATAAAT	MA0817.1	BHLHE23	4.67597	0.819964	106	117	1	AAACTTAAGGTT	MA0537.1	blmp-1	3.633	0.821325811676844	391	401	-1	GGAAAAAAAAA
MA0878.1	CDX1	11.638	0.965122162645363	175	183	1	GTAATAAAC	MA0817.1	BHLHE23	3.76168	0.807874	106	117	-1	AACCTTAAGTTT	MA0537.1	blmp-1	2.776	0.809717730832851	396	406	-1	GGCAAGGAAAA
MA0878.1	CDX1	9.529	0.922200598281569	451	459	1	CTAATAAAG	MA0817.1	BHLHE23	3.3073	0.801866	202	213	1	CAACAAATGCAT	MA0010.1	br	9.044	0.829897438420076	387	400	-1	GAAAAAAAAAAGAT
MA0878.1	CDX1	4.185	0.81344154661722	474	482	1	GTTATCAAC	MA0464.1	Bhlhe40	5.31895	0.854975	465	475	-1	AACATCTGCTG	MA0010.1	br	8.162	0.806662046247139	399	412	-1	ATAATTGGCAAGGA
MA0878.1	CDX1	3.942	0.808496103212573	574	582	1	TTCATAATG	MA0464.1	Bhlhe40	5.29513	0.854654	812	822	1	ACCACCTGCAA	MA0011.1	br(var.2)	6.567	0.841702962826418	300	307	1	TAATATTT
MA0465.1	CDX2	4.920	0.826861050375956	158	168	1	AGACAAGAAAG	MA0464.1	Bhlhe40	5.0622	0.851511	176	186	1	CTCACAAGCAC	MA0011.1	br(var.2)	7.539	0.883866170526393	324	331	-1	AGCTATTT
MA0465.1	CDX2	12.239	0.936912688537786	173	183	1	GAGTAATAAAC	MA0464.1	Bhlhe40	4.36205	0.842063	184	194	1	CACACATGTTC	MA0012.1	br(var.3)	7.136	0.828026973762309	182	192	-1	TCAACTTGAAA
MA0465.1	CDX2	5.029	0.828500021350084	449	459	1	GCCTAATAAAG	MA0464.1	Bhlhe40	3.85208	0.835182	484	494	-1	CACACAGGCCC	MA0012.1	br(var.3)	6.634	0.811538663263941	299	309	-1	TAAAATATTAG
MA0102.3	CEBPA	1.472	0.815624124016786	87	97	1	GTTTCTGAATT	MA0464.1	Bhlhe40	2.4445	0.81619	186	196	1	CACATGTTCCC	MA0012.1	br(var.3)	6.832	0.818042020791186	389	399	-1	AAAAAAAAAAG
MA0102.3	CEBPA	1.370	0.81440215499749	572	582	1	GGTTCATAATG	MA0464.2	BHLHE40	3.79927	0.811016	360	369	1	GACACGCGTC	MA0013.1	br(var.4)	7.155	0.813307027038365	302	312	-1	TTTTAAAATAT
MA0466.2	CEBPB	1.307	0.802993391882915	332	341	1	ATGACATCAT	MA0464.1	Bhlhe40	1.83276	0.807936	203	213	1	AACAAATGCAT	MA0013.1	br(var.4)	6.828	0.802840005975912	315	325	1	TAGAAATGAAA
MA0466.2	CEBPB	1.365	0.8037786982599	454	463	1	ATAAAGCAAT	MA0876.1	BSX	9.07352	0.958542	424	431	-1	CTAATTAT	MA0013.1	br(var.4)	7.111	0.811898620534548	393	403	-1	AAGGAAAAAAA
MA0466.2	CEBPB	3.766	0.836287674314056	517	526	1	ATTATACAAA	MA0876.1	BSX	9.07352	0.958542	740	747	-1	CTAATTAT	MA0013.1	br(var.4)	7.623	0.828287350760774	409	419	1	TTATAAACCAC
MA0836.1	CEBPD	3.763	0.826108287185274	517	526	1	ATTATACAAA	MA0876.1	BSX	9.02606	0.957497	30	37	-1	TCAATTAG	MA0214.1	bsh	9.598	0.992323370637547	3	9	-1	TTAATGG
MA0837.1	CEBPE	3.502	0.807916859891287	454	463	1	ATAAAGCAAT	MA0876.1	BSX	8.55828	0.947192	424	431	1	ATAATTAG	MA0214.1	bsh	5.188	0.816231518961924	18	24	-1	TTTATGA
MA0837.1	CEBPE	5.098	0.833787982483032	517	526	1	ATTATACAAA	MA0876.1	BSX	8.55828	0.947192	740	747	1	ATAATTAG	MA0214.1	bsh	4.916	0.805370524935673	155	161	1	GTAACTG
MA0263.1	ceh-10::ttx-3	12.392	0.854253250865312	191	204	1	ATTAGCTCAGCTAG	MA0876.1	BSX	8.52962	0.946561	547	554	1	ATAATTAC	MA0214.1	bsh	5.468	0.827411953988948	354	360	-1	TTAAATA
MA0264.1	ceh-22	8.963	0.853814828600085	144	154	1	TCCACTTTACC	MA0876.1	BSX	8.44289	0.94465	444	451	1	TTAATTAA	MA0214.1	bsh	6.276	0.85967549506693	357	363	1	TTAATGT
MA0921.1	ceh-48	4.971	0.817775860783864	51	59	1	TGTAAATAA	MA0876.1	BSX	8.44289	0.94465	444	451	-1	TTAATTAA	MA0214.1	bsh	7.331	0.901801777043752	406	412	-1	ATAATTG
MA0921.1	ceh-48	6.193	0.858339247615482	69	77	1	ACTCAATTG	MA0876.1	BSX	8.30093	0.941523	547	554	-1	GTAATTAT	MA0876.1	BSX	8.821	0.953303218208097	2	9	1	ACCATTAA
MA0921.1	ceh-48	4.467	0.80104595328539	216	224	1	AGCCGTTAC	MA0876.1	BSX	6.55315	0.903021	948	955	-1	AAAATTAA	MA0876.1	BSX	3.260	0.830798903358781	17	24	1	CTCATAAA
MA0921.1	ceh-48	5.189	0.825012209662172	416	424	1	AAACAATTT	MA0876.1	BSX	6.35828	0.898728	386	393	1	AAAATTAG	MA0876.1	BSX	4.429	0.856551024210939	150	157	-1	TACATTAT
MA0637.1	CENPB	6.096	0.823366129408873	512	526	1	ATCGGATTATACAAA	MA0876.1	BSX	6.10092	0.893059	411	418	-1	GAAATTAT	MA0876.1	BSX	6.286	0.897459226454273	155	162	-1	ACAGTTAC
MA0922.1	ces-2	8.867	0.884290632955289	131	139	1	AGTACATAA	MA0876.1	BSX	5.21268	0.873491	556	563	-1	TTAGTTAC	MA0876.1	BSX	3.899	0.844875554534597	232	239	-1	CTCCTTAC
MA0922.1	ces-2	4.928	0.815875726800852	454	462	1	ATAAAGCAA	MA0876.1	BSX	5.14906	0.87209	560	567	-1	TCGGTTAG	MA0876.1	BSX	2.116	0.805597512208338	353	360	1	ATATTTAA
MA0922.1	ces-2	12.292	0.94377807991618	517	525	1	ATTATACAA	MA0876.1	BSX	5.11034	0.871237	534	541	1	TCAGTTAT	MA0876.1	BSX	7.267	0.91906985994954	357	364	-1	CACATTAA
MA0015.1	Cf2	7.281	0.828527730030216	132	141	1	GTACATAAAT	MA0876.1	BSX	4.52475	0.858337	537	544	-1	CCAATAAC	MA0876.1	BSX	9.837	0.975684873285764	405	412	1	CCAATTAT
MA0171.1	CG11085	7.049	0.84426566477869	71	77	1	TCAATTG	MA0876.1	BSX	4.10915	0.849181	715	722	-1	CCATTTAC	MA0215.1	btn	8.604	0.918316524482549	3	9	-1	TTAATGG
MA0171.1	CG11085	7.049	0.84426566477869	137	143	1	TAAATTG	MA0876.1	BSX	3.97568	0.846241	635	642	1	GCAATAAA	MA0215.1	btn	6.596	0.845929994313601	18	24	-1	TTTATGA
MA0172.1	CG11294	7.968	0.86154067520692	92	98	1	TGAATTA	MA0876.1	BSX	3.75455	0.84137	35	42	1	TGAATTAA	MA0215.1	btn	6.475	0.841568056987683	150	156	1	ATAATGT
MA0173.1	CG11617	5.454	0.834863225551757	36	42	1	TTAAAAT	MA0876.1	BSX	3.58354	0.837602	944	951	1	TTTATTAA	MA0215.1	btn	5.779	0.816477905096455	354	360	-1	TTAAATA
MA0173.1	CG11617	5.098	0.820955696897888	332	338	1	ATGACAT	MA0876.1	BSX	3.22878	0.829787	47	54	1	CCATTTAT	MA0215.1	btn	7.671	0.884682743283531	357	363	1	TTAATGT
MA0176.1	CG15696-RA	7.872	0.905495360110505	71	77	1	TCAATTG	MA0876.1	BSX	3.11806	0.827349	434	441	-1	CATATTAA	MA0215.1	btn	6.592	0.845785798038364	406	412	-1	ATAATTG
MA0176.1	CG15696-RA	6.230	0.847741931019313	92	98	1	TGAATTA	MA0876.1	BSX	3.11806	0.827349	448	455	-1	CATATTAA	MA0968.1	bZIP68	5.273	0.837539323486057	105	113	-1	CTATCTGTC
MA0176.1	CG15696-RA	7.502	0.892481493628324	137	143	1	TAAATTG	MA0876.1	BSX	2.71353	0.818437	989	996	-1	ACATTTAG	MA0968.1	bZIP68	4.900	0.825947753512322	130	138	-1	CATCATGGC
MA0176.1	CG15696-RA	5.341	0.816473478849964	436	442	1	TTGATTT	MA0876.1	BSX	2.67615	0.817613	380	387	1	AAGGTTAA	MA0968.1	bZIP68	5.262	0.837197480939914	292	300	-1	AGACTTGGG
MA0177.1	CG18599	6.317	0.842893366943353	92	98	1	TGAATTA	MA0876.1	BSX	2.45074	0.812648	1084	1091	1	CTATTTAT	MA0096.1	bZIP910	7.070	0.851897543410036	77	83	1	CTGAGGT
MA0177.1	CG18599	6.922	0.864534688484354	451	457	1	CTAATAA	MA0876.1	BSX	2.2357	0.807911	944	951	-1	TTAATAAA	MA0096.1	bZIP910	7.070	0.851897543410036	88	94	1	ATGACCT
MA0178.1	CG32105	7.142	0.856002724462521	92	98	1	TGAATTA	MA0876.1	BSX	2.2248	0.807671	768	775	1	CCAATGAG	MA0550.1	BZR1	5.736	0.803042313869989	81	94	-1	AGGTCATGTGAACC
MA0178.1	CG32105	6.985	0.850425246764196	137	143	1	TAAATTG	MA0876.1	BSX	2.21285	0.807408	999	1006	-1	ACCTTTAA	MA0170.1	C15	8.946	0.970703039186974	3	9	-1	TTAATGG
MA0178.1	CG32105	5.596	0.801080555535066	451	457	1	CTAATAA	MA0878.1	CDX1	13.3775	1	635	643	1	GCAATAAAA	MA0170.1	C15	6.533	0.880264947936254	18	24	-1	TTTATGA
MA0179.1	CG32532	6.260	0.831659922554474	71	77	1	TCAATTG	MA0878.1	CDX1	8.14416	0.893493	943	951	-1	TTAATAAAG	MA0170.1	C15	4.753	0.813551395335226	303	309	-1	TAAAATA
MA0179.1	CG32532	6.497	0.840385447524643	92	98	1	TGAATTA	MA0878.1	CDX1	7.30034	0.87632	826	834	1	CACATAAAA	MA0170.1	C15	5.474	0.840574132091036	307	313	1	TTAAAAG
MA0179.1	CG32532	6.260	0.831659922554474	137	143	1	TAAATTG	MA0878.1	CDX1	6.6277	0.862631	546	554	-1	GTAATTATA	MA0170.1	C15	5.198	0.830229783485483	335	341	1	CTAAAGA
MA0179.1	CG32532	5.642	0.808907287822133	451	457	1	CTAATAA	MA0878.1	CDX1	6.1883	0.853688	49	57	-1	CAAATAAAT	MA0170.1	C15	8.958	0.971152793474172	354	360	-1	TTAAATA
MA0444.1	CG34031	7.156	0.851829088588143	71	77	1	TCAATTG	MA0878.1	CDX1	6.1883	0.853688	402	410	-1	CAAATAAAT	MA0170.1	C15	6.272	0.870482792189699	356	362	1	TTTAATG
MA0444.1	CG34031	7.156	0.851829088588143	137	143	1	TAAATTG	MA0878.1	CDX1	6.18458	0.853613	755	763	-1	TTCATATAA	MA0170.1	C15	5.735	0.850356287837591	357	363	1	TTAATGT
MA0182.1	CG4328-RA	4.672	0.831174807176521	32	38	1	TTTCTTA	MA0878.1	CDX1	6.05463	0.850968	536	544	-1	CCAATAACT	MA0170.1	C15	6.478	0.87820357411993	406	412	-1	ATAATTG
MA0182.1	CG4328-RA	5.533	0.863352027471641	71	77	1	TCAATTG	MA0878.1	CDX1	5.95772	0.848996	443	451	-1	TTAATTAAC	MA0216.2	cad	6.249	0.85833830352716	1	11	1	AACCATTAACC
MA0182.1	CG4328-RA	4.742	0.833790841346856	92	98	1	TGAATTA	MA0878.1	CDX1	5.88956	0.847609	1006	1014	1	TACATAAAA	MA0216.2	cad	7.495	0.874892990432736	16	26	1	CCTCATAAAAA
MA0182.1	CG4328-RA	7.354	0.93140628781707	137	143	1	TAAATTG	MA0878.1	CDX1	5.85043	0.846812	444	452	1	TTAATTAAT	MA0216.2	cad	2.571	0.809471418744891	342	352	-1	TCCAAGAAATA
MA0182.1	CG4328-RA	3.858	0.800754066967197	166	172	1	AAGATTA	MA0878.1	CDX1	5.59627	0.841639	587	595	1	AATATAAAA	MA0216.2	cad	2.093	0.803120583800377	355	365	-1	GCACATTAAAT
MA0182.1	CG4328-RA	5.466	0.860848109051463	549	555	1	AAAATGA	MA0878.1	CDX1	5.52797	0.84025	236	244	1	GCCAAAAAA	MA0216.2	cad	6.272	0.858643887635369	407	417	1	AATTATAAACC
MA0184.1	CG9876	6.007	0.820452856545148	92	98	1	TGAATTA	MA0878.1	CDX1	5.49835	0.839647	715	723	-1	GCCATTTAC	MA0279.1	CAD1	3.933	0.810499719728045	407	416	-1	GTTTATAATT
MA0184.1	CG9876	6.585	0.842314396685627	451	457	1	CTAATAA	MA0878.1	CDX1	5.08106	0.831154	792	800	1	CATATAAAA	MA0280.1	CAT8	3.879	0.801266382568351	215	220	-1	CCAGAA
MA0283.1	CHA4	6.158	0.81615359788732	380	387	1	GACGGGGA	MA0878.1	CDX1	4.77753	0.824977	1086	1094	-1	TAAATAAAT	MA0217.1	caup	4.090	0.800989728511553	84	88	1	TCACA
MA0283.1	CHA4	6.158	0.81615359788732	389	396	1	GGGGGGGA	MA0878.1	CDX1	4.48406	0.819004	407	415	-1	ATTATCAAA	MA0217.1	caup	5.593	0.879879716808252	104	108	1	TGACA
MA0283.1	CHA4	11.106	0.953395739307976	530	537	1	GGCGGAAA	MA0878.1	CDX1	4.2349	0.813933	424	432	1	ATAATTAGA	MA0217.1	caup	5.998	0.901137498085805	154	158	-1	TTACA
MA0260.1	che-1	5.460	0.842853987589094	206	211	1	GAAACA	MA0878.1	CDX1	4.1278	0.811754	435	443	-1	CCCATATTA	MA0217.1	caup	4.090	0.800989728511553	207	211	1	TCACA
MA0260.1	che-1	5.460	0.842853987589094	266	271	1	GAAACA	MA0878.1	CDX1	4.12336	0.811663	369	377	1	CAAGTAAAA	MA0217.1	caup	4.090	0.800989728511553	227	231	1	TCACA
MA0284.1	CIN5	6.789	0.807487317208209	192	201	1	TTAGCTCAGC	MA0878.1	CDX1	4.05009	0.810172	947	955	-1	AAAATTAAT	MA0217.1	caup	4.231	0.808390585697071	366	370	-1	AGACA
MA0819.1	CLOCK	7.783	0.851371256868557	181	190	1	AACACGGGGC	MA0878.1	CDX1	3.82479	0.805587	1026	1034	1	TTTGTAAAA	MA0281.1	CBF1	6.984	0.815350301441907	84	91	-1	TCATGTGA
MA0530.1	cnc::maf-S	6.288	0.831065718533973	125	139	1	CATGCTAGTACATAA	MA0878.1	CDX1	3.77587	0.804591	1076	1084	-1	GCCATTCAA	MA0281.1	CBF1	6.984	0.815350301441907	84	91	1	TCACATGA
MA0018.2	CREB1	9.003	0.906045212620135	333	340	1	TGACATCA	MA0878.1	CDX1	3.74947	0.804054	46	54	1	CCCATTTAT	MA0972.1	CCA1	5.122	0.80927190359538	22	29	1	AAAAACCT
MA0840.1	Creb5	11.718	0.90752621206498	331	342	1	CATGACATCATG	MA0878.1	CDX1	3.602	0.801053	547	555	1	ATAATTACT	MA0972.1	CCA1	4.941	0.805866552689478	300	307	1	TAATATTT
MA0609.1	Crem	6.599	0.824629616617132	331	340	1	CATGACATCA	MA0465.1	CDX2	14.6175	0.972677	633	643	1	CTGCAATAAAA	MA0972.1	CCA1	8.457	0.872016905093618	324	331	1	AAATAGCT
MA0467.1	Crx	11.844	0.915379915084232	163	173	1	AGAAAGATTAG	MA0465.1	CDX2	9.10506	0.889789	234	244	1	AAGCCAAAAAA	MA0972.1	CCA1	15.260	1.00000918251266	339	346	-1	AAATATCT
MA0467.1	Crx	5.781	0.820581457925209	185	195	1	CGGGGCATTAG	MA0465.1	CDX2	6.73581	0.854164	943	953	-1	AATTAATAAAG	MA0972.1	CCA1	5.712	0.820372218703014	351	358	-1	AAATATTC
MA0467.1	Crx	6.678	0.834606563660265	511	521	1	TATCGGATTAT	MA0465.1	CDX2	6.07033	0.844158	824	834	1	ATCACATAAAA	MA0579.1	CDC5	7.593	0.821886512662061	73	83	-1	ACCTCAGAGTC
MA0467.1	Crx	4.913	0.807009783702212	555	565	1	AAAAGGATTGT	MA0465.1	CDX2	5.92197	0.841927	975	985	1	AAAGAATAAAG	MA0973.1	CDF2	5.462	0.818092982390096	149	158	1	GATAATGTAA
MA0285.1	CRZ1	5.309	0.811033537714465	44	52	1	GACAGCCTG	MA0465.1	CDX2	3.79708	0.809976	235	245	1	AGCCAAAAAAG	MA0973.1	CDF2	6.827	0.853214195873247	177	186	-1	TGAAAAGCTG
MA0285.1	CRZ1	5.955	0.832893424950456	99	107	1	GTCAGCCCT	MA0465.1	CDX2	3.65967	0.80791	585	595	1	GGAATATAAAA	MA0973.1	CDF2	5.542	0.820151368528302	194	203	-1	AGAAAGGGGC
MA0285.1	CRZ1	6.236	0.842402137509766	445	453	1	CTGAGCCTA	MA0102.2	CEBPA	8.52992	0.903022	117	125	1	TTGCTCAAC	MA0973.1	CDF2	6.133	0.835357696124304	195	204	-1	AAGAAAGGGG
MA0286.1	CST6	9.255	0.881171507284476	332	340	1	ATGACATCA	MA0102.2	CEBPA	8.52313	0.902777	631	639	1	TTCTGCAAT	MA0973.1	CDF2	7.741	0.876731257502258	307	316	1	TTAAAAGCTA
MA0218.1	ct	4.499	0.81263912508296	36	41	1	TTAAAA	MA0102.3	CEBPA	5.70518	0.866338	142	152	1	CTTTCCTCACC	MA0973.1	CDF2	4.795	0.800931187962798	323	332	1	AAAATAGCTT
MA0218.1	ct	5.171	0.84106428473484	65	70	1	GTGAAC	MA0102.3	CEBPA	4.87453	0.856387	406	416	1	ATTTGATAATT	MA0973.1	CDF2	8.874	0.905883151184609	327	336	-1	AGAAAAGCTA
MA0218.1	ct	5.681	0.862636950542071	75	80	1	TTGAAG	MA0102.2	CEBPA	7.00942	0.84825	595	603	-1	TGTAACAAT	MA0973.1	CDF2	6.528	0.845520977681699	375	384	-1	AGAAAGGCGA
MA0218.1	ct	4.911	0.830066455107625	178	183	1	ATAAAC	MA0102.2	CEBPA	6.97696	0.847081	917	925	1	TTTCTAAAT	MA0973.1	CDF2	8.523	0.896851982003228	386	395	-1	AAAAAAGATA
MA0218.1	ct	4.650	0.819026326135689	250	255	1	TTAACC	MA0102.3	CEBPA	3.97067	0.845558	873	883	-1	ATTTCAAAGTT	MA0973.1	CDF2	5.157	0.810245385238183	387	396	-1	AAAAAAAGAT
MA0218.1	ct	4.745	0.823044763884095	325	330	1	CAGAAC	MA0102.3	CEBPA	3.84435	0.844045	116	126	1	TTTGCTCAACT	MA0974.1	CDF3	5.001	0.810743322288356	43	51	1	GGAAAGTCT
MA0218.1	ct	4.745	0.823044763884095	445	450	1	CTGAGC	MA0102.1	Cebpa	7.55951	0.84351	117	128	1	TTGCTCAACTGT	MA0974.1	CDF3	7.901	0.889047738654498	177	185	-1	GAAAAGCTG
MA0218.1	ct	4.745	0.823044763884095	482	487	1	CTGAGC	MA0102.2	CEBPA	6.71326	0.837582	540	548	-1	ATACCCAAT	MA0974.1	CDF3	6.189	0.84282113147559	194	202	-1	GAAAGGGGC
MA0218.1	ct	4.429	0.809678170952555	518	523	1	TTATAC	MA0102.3	CEBPA	3.24007	0.836806	816	826	1	CCTGCAAAATC	MA0974.1	CDF3	6.410	0.848788468033147	195	203	-1	AGAAAGGGG
MA0531.1	CTCF	5.075	0.801068445941353	489	503	1	ATCTCAAGTGGCTCT	MA0102.1	Cebpa	7.19692	0.832288	592	603	-1	TGTAACAATTTT	MA0974.1	CDF3	8.437	0.903520554920792	308	316	1	TAAAAGCTA
MA0287.1	CUP2	9.063	0.838403403111823	399	409	1	CAGTGGAAAAA	MA0102.3	CEBPA	2.53277	0.828332	691	701	1	ATTTAAAAAGA	MA0974.1	CDF3	8.633	0.908812853406228	327	335	-1	GAAAAGCTA
MA0287.1	CUP2	8.085	0.812006772772082	402	412	1	TGGAAAAAAAG	MA0102.3	CEBPA	1.94983	0.821349	320	330	1	ATTGCCCAGGT	MA0974.1	CDF3	5.091	0.813173459347995	335	343	1	CTAAAGATA
MA0287.1	CUP2	8.731	0.829442583814487	529	539	1	TGGCGGAAAAG	MA0102.2	CEBPA	6.24579	0.820742	691	699	-1	TTTTTAAAT	MA0974.1	CDF3	6.765	0.858374008657279	375	383	-1	GAAAGGCGA
MA0288.1	CUP9	9.647	0.908523005680379	333	341	1	TGACATCAT	MA0102.3	CEBPA	1.78851	0.819416	389	399	1	ATTAGAAAATT	MA0974.1	CDF3	7.690	0.883350417325789	386	394	-1	AAAAAGATA
MA0538.1	daf-12	8.606	0.828868183442688	77	91	1	GAAGGTGGCTGTTTC	MA0102.1	Cebpa	6.75792	0.8187	903	914	-1	GTTGGCAATGTT	MA0878.1	CDX1	7.778	0.886564913501578	2	10	1	ACCATTAAC
MA0289.1	DAL80	6.817	0.837652763533237	468	474	1	CGCTAAG	MA0102.1	Cebpa	6.74511	0.818304	113	124	-1	TTGAGCAAACCT	MA0878.1	CDX1	11.001	0.952158181374743	17	25	1	CTCATAAAA
MA0291.1	DAL82	6.340	0.81786910593482	407	415	1	AAAAAGCGC	MA0102.3	CEBPA	1.67513	0.818058	388	398	-1	ATTTTCTAATT	MA0878.1	CDX1	4.165	0.813034514238237	355	363	-1	ACATTAAAT
MA0291.1	DAL82	6.596	0.825576889447348	462	470	1	ATCCTGCGC	MA0102.2	CEBPA	6.05697	0.813941	197	205	1	TCTCTCAAC	MA0878.1	CDX1	4.621	0.822314852479057	356	364	-1	CACATTAAA
MA0639.1	DBP	1.711	0.804671562729816	130	141	1	TAGTACATAAAT	MA0102.1	Cebpa	6.59117	0.813539	986	997	1	TGGCTAAATGTT	MA0878.1	CDX1	5.275	0.835624811271812	405	413	1	CCAATTATA
MA0639.1	DBP	6.573	0.868423875249926	331	342	1	CATGACATCATG	MA0102.1	Cebpa	6.57862	0.813151	1058	1069	1	TTTAAAAATGCT	MA0878.1	CDX1	7.897	0.888986756156528	408	416	1	ATTATAAAC
MA0639.1	DBP	5.997	0.860871153733763	516	527	1	GATTATACAAAA	MA0102.3	CEBPA	1.24351	0.812887	994	1004	-1	CTTTAAAAACA	MA0465.1	CDX2	5.615	0.837311369889889	15	25	1	TCCTCATAAAA
MA0174.1	Dbx	5.795	0.843609239044877	32	38	1	TTTCTTA	MA0102.2	CEBPA	5.98564	0.811371	1058	1066	1	TTTAAAAAT	MA0465.1	CDX2	6.613	0.852317727983277	406	416	1	CAATTATAAAC
MA0174.1	Dbx	5.432	0.8297203032849	88	94	1	TTTCTGA	MA0102.2	CEBPA	5.98048	0.811186	1026	1034	-1	TTTTACAAA	MA0102.3	CEBPA	5.134	0.859495207827204	38	48	-1	CTTTCCAAAGC
MA0174.1	Dbx	5.613	0.836645640399379	92	98	1	TGAATTA	MA0102.1	Cebpa	6.5112	0.811064	992	1003	-1	TTTAAAAACATT	MA0102.3	CEBPA	1.951	0.821362586372108	149	159	-1	GTTACATTATC
MA0174.1	Dbx	5.391	0.828151580513112	137	143	1	TAAATTG	MA0102.1	Cebpa	6.48719	0.810321	912	923	-1	TTAGAAAATGTT	MA0102.3	CEBPA	1.592	0.817061734627723	270	280	1	ACTGCTTCATC
MA0019.1	Ddit3::Cebpa	8.167	0.824628378790522	3	14	1	GCCTGCAGTCCC	MA0102.3	CEBPA	1.02576	0.810278	916	926	1	TTTTCTAAATT	MA0102.3	CEBPA	1.702	0.818379544354415	303	313	-1	CTTTTAAAATA
MA0019.1	Ddit3::Cebpa	7.502	0.80805085238807	455	466	1	TAAAGCAATCCT	MA0102.2	CEBPA	5.9318	0.809432	116	124	-1	TTGAGCAAA	MA0102.3	CEBPA	2.308	0.825639477939645	304	314	1	ATTTTAAAAGC
MA0185.1	Deaf1	6.364	0.927179623039284	116	121	1	CTCGGC	MA0102.3	CEBPA	0.917563	0.808982	629	639	-1	ATTGCAGAAAA	MA0102.3	CEBPA	0.265	0.801164157288448	401	411	1	CTTGCCAATTA
MA0185.1	Deaf1	3.970	0.800549737596235	424	429	1	TTCAGG	MA0102.3	CEBPA	0.914676	0.808947	1023	1033	-1	TTTACAAAAGA	MA0466.2	CEBPB	3.242	0.82919283739095	304	313	-1	CTTTTAAAAT
MA0185.1	Deaf1	3.970	0.800549737596235	594	599	1	TTCTGG	MA0102.1	Cebpa	6.35379	0.806192	631	642	1	TTCTGCAATAAA	MA0836.1	CEBPD	2.692	0.811121433205816	304	313	-1	CTTTTAAAAT
MA0186.1	Dfd	6.363	0.817998329252666	175	181	1	GTAATAA	MA0102.1	Cebpa	6.32062	0.805165	537	548	-1	ATACCCAATAAC	MA0837.1	CEBPE	4.504	0.824159256405653	304	313	-1	CTTTTAAAAT
MA0186.1	Dfd	6.670	0.828718688900832	451	457	1	CTAATAA	MA0102.1	Cebpa	6.19359	0.801234	906	917	1	ATTGCCAACATT	MA0264.1	ceh-22	9.865	0.873115900665631	182	192	-1	TCAACTTGAAA
MA0187.1	Dll	5.673	0.836426518669854	138	144	1	AAATTGT	MA0102.2	CEBPA	5.67505	0.800183	389	397	-1	TTTTCTAAT	MA0921.1	ceh-48	5.868	0.847551112819839	1	9	1	AACCATTAA
MA0187.1	Dll	5.380	0.825555197094086	176	182	1	TAATAAA	MA0466.2	CEBPB	6.69803	0.875539	116	125	1	TTTGCTCAAC	MA0921.1	ceh-48	5.513	0.835767150196906	105	113	1	GACAGATAG
MA0187.1	Dll	5.575	0.832790376982395	437	443	1	TGATTTC	MA0466.1	CEBPB	4.50215	0.867132	405	415	1	TATTTGATAAT	MA0921.1	ceh-48	6.146	0.856779117352727	161	169	1	GTCCGATTG
MA0187.1	Dll	5.380	0.825555197094086	452	458	1	TAATAAA	MA0466.1	CEBPB	3.92593	0.861092	141	151	1	CCTTTCCTCAC	MA0921.1	ceh-48	5.001	0.818771688611154	164	172	-1	GGCCAATCG
MA0879.1	Dlx1	4.167	0.810979653186016	36	45	1	TTAAAATAGA	MA0466.1	CEBPB	3.16457	0.853111	115	125	1	GTTTGCTCAAC	MA0921.1	ceh-48	5.774	0.84443085229433	353	361	-1	ATTAAATAT
MA0879.1	Dlx1	5.706	0.849925581446438	51	60	1	TGTAAATAAG	MA0466.2	CEBPB	4.03494	0.839481	406	415	-1	ATTATCAAAT	MA0921.1	ceh-48	5.994	0.851733589694457	403	411	1	TGCCAATTA
MA0879.1	Dlx1	4.355	0.815737180484885	91	100	1	CTGAATTAGT	MA0466.2	CEBPB	3.50166	0.832261	389	398	1	ATTAGAAAAT	MA0282.1	CEP3	6.949	0.828268681383335	40	47	1	TTTGGAAA
MA0879.1	Dlx1	5.206	0.837272583311148	135	144	1	CATAAATTGT	MA0466.2	CEBPB	3.45391	0.831614	116	125	-1	GTTGAGCAAA	MA0282.1	CEP3	6.286	0.809164179494014	347	354	1	CTTGGAAT
MA0879.1	Dlx1	4.389	0.816597584358084	165	174	1	AAAGATTAGA	MA0466.2	CEBPB	3.2555	0.828928	985	994	1	GTGGCTAAAT	MA0922.1	ces-2	12.292	0.94377807991618	150	158	1	ATAATGTAA
MA0879.1	Dlx1	4.395	0.816749420335708	174	183	1	AGTAATAAAC	MA0466.1	CEBPB	0.257771	0.822641	874	884	-1	CATTTCAAAGT	MA0171.1	CG11085	9.378	0.93616670153006	3	9	-1	TTAATGG
MA0879.1	Dlx1	8.014	0.908331820838935	417	426	1	AACAATTTTC	MA0466.2	CEBPB	2.75895	0.822205	743	752	-1	CTGACCTAAT	MA0171.1	CG11085	6.616	0.827179727074378	307	313	1	TTAAAAG
MA0879.1	Dlx1	3.876	0.803615608271277	429	438	1	GTTCATTTTG	MA0466.2	CEBPB	2.75512	0.822153	1024	1033	-1	TTTACAAAAG	MA0171.1	CG11085	7.399	0.858076468927672	406	412	-1	ATAATTG
MA0879.1	Dlx1	4.890	0.829275888489645	450	459	1	CCTAATAAAG	MA0466.1	CEBPB	0.00950436	0.820039	5	15	-1	CAGTGCCTCAT	MA0172.1	CG11294	7.775	0.854601360083804	354	360	-1	TTAAATA
MA0879.1	Dlx1	4.446	0.818040026145508	548	557	1	AAAAATGAAA	MA0466.2	CEBPB	2.52604	0.819051	985	994	-1	ATTTAGCCAC	MA0172.1	CG11294	7.876	0.858232815148233	405	411	1	CCAATTA
MA0885.1	Dlx2	4.322	0.836637320473143	92	99	1	TGAATTAG	MA0466.1	CEBPB	-0.96231	0.809852	389	399	-1	AATTTTCTAAT	MA0173.1	CG11617	6.167	0.862717348951219	83	89	1	TTCACAT
MA0885.1	Dlx2	5.345	0.861151510305403	175	182	1	GTAATAAA	MA0466.1	CEBPB	-1.07524	0.808669	815	825	1	ACCTGCAAAAT	MA0173.1	CG11617	7.182	0.902369432051435	103	109	1	TTGACAG
MA0885.1	Dlx2	6.059	0.878261120804165	418	425	1	ACAATTTT	MA0466.1	CEBPB	-1.19365	0.807427	698	708	-1	CATTTCTTCTT	MA0173.1	CG11617	5.454	0.834863225551757	304	310	-1	TTAAAAT
MA0885.1	Dlx2	4.937	0.851374590020396	451	458	1	CTAATAAA	MA0466.2	CEBPB	1.65289	0.807229	630	639	1	TTTCTGCAAT	MA0176.1	CG15696-RA	7.357	0.887381464871794	3	9	-1	TTAATGG
MA0880.1	Dlx3	4.616	0.820719664023304	52	59	1	GTAAATAA	MA0466.1	CEBPB	-1.33499	0.805946	443	453	-1	TATTAATTAAC	MA0176.1	CG15696-RA	5.552	0.823894900006019	18	24	-1	TTTATGA
MA0880.1	Dlx3	4.397	0.813998717778779	92	99	1	TGAATTAG	MA0466.2	CEBPB	1.52703	0.805525	389	398	-1	ATTTTCTAAT	MA0176.1	CG15696-RA	5.996	0.839511539784636	354	360	-1	TTAAATA
MA0880.1	Dlx3	5.724	0.854723355525287	175	182	1	GTAATAAA	MA0466.1	CEBPB	-1.43598	0.804887	985	995	-1	CATTTAGCCAC	MA0176.1	CG15696-RA	5.347	0.816684514522648	405	411	1	CCAATTA
MA0880.1	Dlx3	6.403	0.875561357808542	418	425	1	ACAATTTT	MA0466.1	CEBPB	-1.44121	0.804832	388	398	1	AATTAGAAAAT	MA0176.1	CG15696-RA	7.663	0.898144284178679	406	412	-1	ATAATTG
MA0880.1	Dlx3	5.892	0.859879149904649	451	458	1	CTAATAAA	MA0466.2	CEBPB	1.35916	0.803252	916	925	1	TTTTCTAAAT	MA0177.1	CG18599	6.910	0.864105439131475	3	9	-1	TTAATGG
MA0881.1	Dlx4	3.686	0.806315447746546	92	99	1	TGAATTAG	MA0466.1	CEBPB	-1.79507	0.801123	630	640	-1	TATTGCAGAAA	MA0177.1	CG18599	5.418	0.810735436256808	18	24	-1	TTTATGA
MA0881.1	Dlx4	5.343	0.851522546953227	175	182	1	GTAATAAA	MA0836.1	CEBPD	5.65344	0.852154	116	125	1	TTTGCTCAAC	MA0177.1	CG18599	5.418	0.810735436256808	335	341	1	CTAAAGA
MA0881.1	Dlx4	6.528	0.883852307098018	418	425	1	ACAATTTT	MA0836.1	CEBPD	3.51842	0.822278	116	125	-1	GTTGAGCAAA	MA0177.1	CG18599	5.217	0.803545509596079	353	359	1	ATATTTA
MA0881.1	Dlx4	5.436	0.854059819268388	451	458	1	CTAATAAA	MA0836.1	CEBPD	3.50894	0.822145	406	415	-1	ATTATCAAAT	MA0177.1	CG18599	6.317	0.842893366943353	354	360	-1	TTAAATA
MA0882.1	DLX6	3.455	0.803368046644414	52	59	1	GTAAATAA	MA0836.1	CEBPD	2.98236	0.814777	389	398	1	ATTAGAAAAT	MA0177.1	CG18599	5.532	0.814813305109162	357	363	1	TTAATGT
MA0882.1	DLX6	3.747	0.810939476719434	92	99	1	TGAATTAG	MA0836.1	CEBPD	2.82813	0.812619	985	994	1	GTGGCTAAAT	MA0177.1	CG18599	6.317	0.842893366943353	405	411	1	CCAATTA
MA0882.1	DLX6	4.734	0.8365319475552	175	182	1	GTAATAAA	MA0836.1	CEBPD	2.07024	0.802013	743	752	-1	CTGACCTAAT	MA0177.1	CG18599	6.710	0.856951283250152	406	412	-1	ATAATTG
MA0882.1	DLX6	6.361	0.878719333623886	418	425	1	ACAATTTT	MA0836.1	CEBPD	1.97108	0.800626	1024	1033	-1	TTTACAAAAG	MA0178.1	CG32105	6.343	0.827617981271683	3	9	-1	TTAATGG
MA0882.1	DLX6	5.171	0.847863163112678	451	458	1	CTAATAAA	MA0836.1	CEBPD	1.96096	0.800484	985	994	-1	ATTTAGCCAC	MA0178.1	CG32105	7.065	0.853267273616846	354	360	-1	TTAAATA
MA0883.1	Dmbx1	8.867	0.825260256901899	509	525	1	GCTATCGGATTATACAA	MA0837.1	CEBPE	7.5301	0.87233	116	125	1	TTTGCTCAAC	MA0178.1	CG32105	5.673	0.803816006380742	405	411	1	CCAATTA
MA0883.1	Dmbx1	9.419	0.835978361068826	553	569	1	TGAAAAGGATTGTGTGT	MA0837.1	CEBPE	5.38513	0.83756	406	415	-1	ATTATCAAAT	MA0178.1	CG32105	7.346	0.863249892936777	406	412	-1	ATAATTG
MA0981.1	DOF1.8	3.821	0.810949780647078	15	24	1	TACAACGCTC	MA0837.1	CEBPE	4.90872	0.829837	116	125	-1	GTTGAGCAAA	MA0179.1	CG32532	7.801	0.888394243141102	3	9	-1	TTAATGG
MA0981.1	DOF1.8	4.047	0.820263227071681	35	44	1	CTTAAAATAG	MA0837.1	CEBPE	4.73071	0.826952	389	398	1	ATTAGAAAAT	MA0179.1	CG32532	6.497	0.840385447524643	354	360	-1	TTAAATA
MA0981.1	DOF1.8	3.875	0.813175117403399	38	47	1	AAAATAGACA	MA0837.1	CEBPE	4.56068	0.824196	985	994	1	GTGGCTAAAT	MA0179.1	CG32532	5.452	0.801912141221576	357	363	1	TTAATGT
MA0981.1	DOF1.8	4.026	0.819397818333111	54	63	1	AAATAAGGTC	MA0837.1	CEBPE	3.9922	0.814981	985	994	-1	ATTTAGCCAC	MA0179.1	CG32532	5.517	0.804305217690187	405	411	1	CCAATTA
MA0981.1	DOF1.8	4.312	0.831183861153627	135	144	1	CATAAATTGT	MA0837.1	CEBPE	3.90718	0.813602	743	752	-1	CTGACCTAAT	MA0179.1	CG32532	8.445	0.912104108460887	406	412	-1	ATAATTG
MA0981.1	DOF1.8	3.584	0.801183024883224	158	167	1	AGACAAGAAA	MA0837.1	CEBPE	3.90633	0.813589	1024	1033	-1	TTTACAAAAG	MA0444.1	CG34031	8.528	0.898113261844836	3	9	-1	TTAATGG
MA0981.1	DOF1.8	5.464	0.878657711955143	162	171	1	AAGAAAGATT	MA0837.1	CEBPE	3.54503	0.807732	816	825	1	CCTGCAAAAT	MA0444.1	CG34031	7.503	0.863535071182948	307	313	1	TTAAAAG
MA0981.1	DOF1.8	4.493	0.838642860281296	317	326	1	AAACAAGTCA	MA0837.1	CEBPE	3.11199	0.800712	630	639	1	TTTCTGCAAT	MA0444.1	CG34031	6.197	0.819477396056679	354	360	-1	TTAAATA
MA0981.1	DOF1.8	3.878	0.813298747223194	344	353	1	GAACAAGAGG	MA0837.1	CEBPE	3.08897	0.800339	320	329	-1	CCTGGGCAAT	MA0444.1	CG34031	6.197	0.819477396056679	356	362	1	TTTAATG
MA0981.1	DOF1.8	5.767	0.8911443237545	358	367	1	GAGAAAGAGA	MA0838.1	CEBPG	5.8331	0.851425	116	125	1	TTTGCTCAAC	MA0444.1	CG34031	7.270	0.855674858086148	406	412	-1	ATAATTG
MA0981.1	DOF1.8	3.587	0.80130665470302	405	414	1	AAAAAAAGCG	MA0838.1	CEBPG	2.89323	0.813012	116	125	-1	GTTGAGCAAA	MA0182.1	CG4328-RA	7.052	0.92011996896791	3	9	-1	TTAATGG
MA0981.1	DOF1.8	7.341	0.956008769207267	406	415	1	AAAAAAGCGC	MA0637.1	CENPB	8.38281	0.848901	194	208	1	CCCTCTCTCAACAAA	MA0182.1	CG4328-RA	7.406	0.933349627486461	18	24	-1	TTTATGA
MA0981.1	DOF1.8	7.538	0.964127127373845	453	462	1	AATAAAGCAA	MA0819.1	CLOCK	9.95707	0.889914	184	193	-1	AACATGTGTG	MA0182.1	CG4328-RA	3.962	0.80464074630598	151	157	-1	TACATTA
MA0981.1	DOF1.8	3.873	0.813092697523535	490	499	1	TCTCAAGTGG	MA0819.1	CLOCK	9.8957	0.88873	184	193	1	CACACATGTT	MA0182.1	CG4328-RA	7.604	0.940749266996837	300	306	-1	AATATTA
MA0981.1	DOF1.8	7.571	0.965487055391597	522	531	1	ACAAAAGTGG	MA0819.1	CLOCK	9.60104	0.883047	360	369	-1	GACGCGTGTC	MA0182.1	CG4328-RA	4.024	0.806957805142563	301	307	1	AATATTT
MA0981.1	DOF1.8	7.301	0.954360371609992	533	542	1	GGAAAAGGAG	MA0819.1	CLOCK	8.63751	0.864463	360	369	1	GACACGCGTC	MA0182.1	CG4328-RA	3.853	0.800567207383602	317	323	1	GAAATGA
MA0981.1	DOF1.8	3.675	0.804933129417024	545	554	1	AAAAAAAATG	MA0819.1	CLOCK	5.68538	0.807523	203	212	1	AACAAATGCA	MA0182.1	CG4328-RA	4.672	0.831174807176521	344	350	1	TTTCTTG
MA0981.1	DOF1.8	4.799	0.851253101900448	546	555	1	AAAAAAATGA	MA0018.2	CREB1	6.62373	0.818913	363	370	-1	TGACGCGT	MA0182.1	CG4328-RA	4.024	0.806957805142563	351	357	-1	AATATTC
MA0981.1	DOF1.8	4.170	0.825332049683301	547	556	1	AAAAAATGAA	MA0018.2	CREB1	6.39294	0.810461	744	751	-1	TGACCTAA	MA0182.1	CG4328-RA	4.024	0.806957805142563	352	358	1	AATATTT
MA0981.1	DOF1.8	4.422	0.835716954546133	548	557	1	AAAAATGAAA	MA0608.1	Creb3l2	7.06305	0.861555	360	368	1	GACACGCGT	MA0182.1	CG4328-RA	4.213	0.814021097402467	353	359	1	ATATTTA
MA0981.1	DOF1.8	6.980	0.941131980891861	553	562	1	TGAAAAGGAT	MA0608.1	Creb3l2	7.06305	0.861555	361	369	-1	GACGCGTGT	MA0182.1	CG4328-RA	4.317	0.817907776741251	354	360	-1	TTAAATA
MA0981.1	DOF1.8	4.444	0.836623573224634	576	585	1	CATAATGCTT	MA0840.1	Creb5	4.67974	0.815295	742	753	-1	ACTGACCTAATT	MA0182.1	CG4328-RA	4.672	0.831174807176521	356	362	1	TTTAATG
MA0020.1	Dof2	6.484	0.888057958187903	165	170	1	AAAGAT	MA0840.1	Creb5	4.29345	0.810276	742	753	1	AATTAGGTCAGT	MA0182.1	CG4328-RA	8.731	0.982867417139231	406	412	-1	ATAATTG
MA0020.1	Dof2	5.916	0.860123180489699	361	366	1	AAAGAG	MA0609.1	Crem	6.22569	0.817124	517	526	-1	AATCACGTAG	MA0182.1	CG4328-RA	4.874	0.838723934353773	408	414	1	ATTATAA
MA0020.1	Dof2	7.786	0.952091550728504	409	414	1	AAAGCG	MA0467.1	Crx	7.59363	0.848923	717	727	1	AAATGGCTTAT	MA0182.1	CG4328-RA	4.978	0.842610613692557	409	415	-1	TTTATAA
MA0020.1	Dof2	8.760	0.999993792767326	456	461	1	AAAGCA	MA0467.1	Crx	6.1134	0.825779	723	733	-1	AAAAAGATAAG	MA0184.1	CG9876	5.912	0.816859696833477	3	9	-1	TTAATGG
MA0020.1	Dof2	5.518	0.840549163722295	525	530	1	AAAGTG	MA0467.1	Crx	4.82566	0.805644	948	958	-1	AAAAAAATTAA	MA0184.1	CG9876	6.007	0.820452856545148	354	360	-1	TTAAATA
MA0020.1	Dof2	6.493	0.888500586707769	536	541	1	AAAGGA	MA0754.1	CUX1	8.43716	0.882407	445	454	1	TAATTAATAT	MA0184.1	CG9876	6.515	0.839666805319133	405	411	1	CCAATTA
MA0020.1	Dof2	6.493	0.888500586707769	556	561	1	AAAGGA	MA0754.1	CUX1	6.27045	0.843442	945	954	-1	AAATTAATAA	MA0184.1	CG9876	7.969	0.894661060274596	406	412	-1	ATAATTG
MA0982.1	DOF2.4	4.072	0.827898699291269	16	22	1	ACAACGC	MA0754.1	CUX1	4.83741	0.817671	945	954	1	TTATTAATTT	MA0283.1	CHA4	5.902	0.809052953545426	29	36	-1	AGCAGAGA
MA0982.1	DOF2.4	4.007	0.825174314167465	36	42	1	TTAAAAT	MA0755.1	CUX2	8.02526	0.861989	445	454	1	TAATTAATAT	MA0260.1	che-1	4.975	0.824609477173226	23	28	1	AAAACC
MA0982.1	DOF2.4	4.435	0.843113342367282	39	45	1	AAATAGA	MA0755.1	CUX2	6.36681	0.832909	945	954	-1	AAATTAATAA	MA0260.1	che-1	9.565	0.997274019047113	191	196	1	GAAGCC
MA0982.1	DOF2.4	4.516	0.846508345367715	55	61	1	AATAAGG	MA0639.1	DBP	2.93563	0.81897	823	834	1	AATCACATAAAA	MA0260.1	che-1	4.975	0.824609477173226	219	224	-1	GATACC
MA0982.1	DOF2.4	4.858	0.860842802480653	136	142	1	ATAAATT	MA0639.1	DBP	2.58978	0.814435	1003	1014	1	AGGTACATAAAA	MA0260.1	che-1	4.975	0.824609477173226	261	266	1	GAGACC
MA0982.1	DOF2.4	5.458	0.885990972854229	163	169	1	AGAAAGA	MA0639.1	DBP	2.41702	0.81217	742	753	-1	ACTGACCTAATT	MA0260.1	che-1	5.388	0.840145524187151	272	277	-1	GAAGCA
MA0982.1	DOF2.4	3.639	0.809750103005005	178	184	1	ATAAACA	MA0639.1	DBP	2.11662	0.808231	742	753	1	AATTAGGTCAGT	MA0260.1	che-1	4.975	0.824609477173226	288	293	1	GCAACC
MA0982.1	DOF2.4	3.893	0.820396161796485	315	321	1	AAAAACA	MA0879.1	Dlx1	10.9822	0.981868	739	748	-1	CCTAATTATG	MA0260.1	che-1	4.975	0.824609477173226	412	417	1	TAAACC
MA0982.1	DOF2.4	4.810	0.858830948850767	318	324	1	AACAAGT	MA0879.1	Dlx1	10.5849	0.971813	739	748	1	CATAATTAGG	MA0284.1	CIN5	8.073	0.838734238593043	149	158	-1	TTACATTATC
MA0982.1	DOF2.4	3.775	0.815450354956349	345	351	1	AACAAGA	MA0879.1	Dlx1	9.94892	0.95572	423	432	1	AATAATTAGA	MA0284.1	CIN5	7.513	0.825106297802149	151	160	1	TAATGTAACT
MA0982.1	DOF2.4	5.458	0.885990972854229	359	365	1	AGAAAGA	MA0879.1	Dlx1	9.90016	0.954486	423	432	-1	TCTAATTATT	MA0969.1	CMTA2	5.813	0.854708516387664	373	381	-1	AAGGCGAGT
MA0982.1	DOF2.4	4.029	0.826096413747829	405	411	1	AAAAAAA	MA0879.1	Dlx1	9.70241	0.949482	443	452	-1	ATTAATTAAC	MA0970.1	CMTA3	5.806	0.872525638357099	370	378	-1	GCGAGTCAA
MA0982.1	DOF2.4	4.266	0.836029941045392	406	412	1	AAAAAAG	MA0879.1	Dlx1	9.54346	0.945459	546	555	-1	AGTAATTATA	MA0530.1	cnc::maf-S	4.337	0.803730975487153	8	22	-1	TATGAGGAAGGGGTT
MA0982.1	DOF2.4	7.578	0.974847841507531	407	413	1	AAAAAGC	MA0879.1	Dlx1	9.37136	0.941104	546	555	1	TATAATTACT	MA0530.1	cnc::maf-S	5.093	0.814323013284895	70	84	1	CCTGACTCTGAGGTT
MA0982.1	DOF2.4	7.324	0.964201782716051	454	460	1	ATAAAGC	MA0879.1	Dlx1	9.00406	0.93181	410	419	-1	GGAAATTATC	MA0018.2	CREB1	6.205	0.803578118760497	89	96	-1	AGAGGTCA
MA0982.1	DOF2.4	3.436	0.801241638695278	491	497	1	CTCAAGT	MA0879.1	Dlx1	8.56442	0.920684	443	452	1	GTTAATTAAT	MA0018.2	CREB1	6.220	0.804127441994198	89	96	1	TGACCTCT
MA0982.1	DOF2.4	7.058	0.953052760517099	523	529	1	CAAAAGT	MA0879.1	Dlx1	8.49522	0.918933	947	956	-1	AAAAATTAAT	MA0608.1	Creb3l2	3.600	0.802421195874813	83	91	1	TTCACATGA
MA0982.1	DOF2.4	6.689	0.937586635737349	534	540	1	GAAAAGG	MA0879.1	Dlx1	8.43514	0.917413	410	419	1	GATAATTTCC	MA0608.1	Creb3l2	5.145	0.828803196026157	84	92	-1	GTCATGTGA
MA0982.1	DOF2.4	4.029	0.826096413747829	545	551	1	AAAAAAA	MA0879.1	Dlx1	8.21279	0.911786	385	394	1	TAAAATTAGA	MA0840.1	Creb5	3.595	0.801971410672522	149	160	1	GATAATGTAACT
MA0982.1	DOF2.4	4.029	0.826096413747829	546	552	1	AAAAAAA	MA0879.1	Dlx1	7.87622	0.903268	1083	1092	-1	AATAAATAGC	MA0467.1	Crx	5.206	0.811591005530943	6	16	-1	GAAGGGGTTAA
MA0982.1	DOF2.4	5.064	0.869477007642248	547	553	1	AAAAAAT	MA0879.1	Dlx1	7.76721	0.90051	385	394	-1	TCTAATTTTA	MA0467.1	Crx	6.555	0.832683388626361	190	200	-1	AAGGGGCTTCA
MA0982.1	DOF2.4	4.314	0.838041794675278	548	554	1	AAAAATG	MA0879.1	Dlx1	7.50669	0.893917	29	38	-1	TTCAATTAGA	MA0467.1	Crx	6.913	0.838280922464878	275	285	-1	GAGGGGATGAA
MA0982.1	DOF2.4	4.137	0.830623084415073	549	555	1	AAAATGA	MA0879.1	Dlx1	7.19595	0.886054	947	956	1	ATTAATTTTT	MA0285.1	CRZ1	8.003	0.902195358478802	190	198	1	TGAAGCCCC
MA0982.1	DOF2.4	6.689	0.937586635737349	554	560	1	GAAAAGG	MA0879.1	Dlx1	7.13207	0.884437	591	600	-1	AACAATTTTA	MA0286.1	CST6	6.562	0.807439953878971	88	96	1	ATGACCTCT
MA0982.1	DOF2.4	4.318	0.838209449144435	577	583	1	ATAATGC	MA0879.1	Dlx1	7.13207	0.884437	830	839	-1	AACAATTTTA	MA0218.1	ct	4.650	0.819026326135689	6	11	1	TTAACC
MA0977.1	DOF2.5	7.244	0.879726051827372	56	63	1	ATAAGGTC	MA0879.1	Dlx1	6.74604	0.874668	647	656	1	AACAATTTCT	MA0218.1	ct	5.171	0.84106428473484	82	87	-1	GTGAAC
MA0977.1	DOF2.5	6.961	0.87362151833041	136	143	1	ATAAATTG	MA0879.1	Dlx1	6.25937	0.862352	1083	1092	1	GCTATTTATT	MA0218.1	ct	4.759	0.823636954710175	182	187	-1	TTGAAA
MA0977.1	DOF2.5	10.980	0.960314522303173	407	414	1	AAAAAGCG	MA0879.1	Dlx1	6.00055	0.855803	988	997	-1	AACATTTAGC	MA0218.1	ct	5.490	0.85455777570054	188	193	-1	TTCAAC
MA0977.1	DOF2.5	9.170	0.921271392870304	454	461	1	ATAAAGCA	MA0879.1	Dlx1	5.89221	0.853061	46	55	1	CCCATTTATT	MA0218.1	ct	5.681	0.862636950542071	189	194	1	TTGAAG
MA0977.1	DOF2.5	8.326	0.903065646328126	523	530	1	CAAAAGTG	MA0879.1	Dlx1	5.57287	0.84498	767	776	1	TCCAATGAGC	MA0218.1	ct	4.429	0.809678170952555	297	302	-1	TTAGAC
MA0977.1	DOF2.5	6.274	0.858802385777713	534	541	1	GAAAAGGA	MA0879.1	Dlx1	5.54007	0.84415	1087	1096	-1	TGTAAATAAA	MA0218.1	ct	4.499	0.81263912508296	305	310	-1	TTAAAA
MA0977.1	DOF2.5	5.764	0.847801283009336	535	542	1	AAAAGGAG	MA0879.1	Dlx1	5.44471	0.841737	433	442	-1	CCATATTAAC	MA0218.1	ct	4.499	0.81263912508296	307	312	1	TTAAAA
MA0977.1	DOF2.5	6.450	0.862598844772291	547	554	1	AAAAAATG	MA0879.1	Dlx1	5.2101	0.835799	398	407	1	TTCAATTTAT	MA0218.1	ct	4.334	0.80565973320415	335	340	1	CTAAAG
MA0977.1	DOF2.5	6.274	0.858802385777713	554	561	1	GAAAAGGA	MA0879.1	Dlx1	5.20964	0.835788	660	669	1	AGAAAATAGG	MA0218.1	ct	4.499	0.81263912508296	355	360	-1	TTAAAT
MA0977.1	DOF2.5	4.014	0.810052400960982	555	562	1	AAAAGGAT	MA0879.1	Dlx1	5.0225	0.831052	316	325	-1	GGCAATGAGC	MA0218.1	ct	4.911	0.830066455107625	411	416	1	ATAAAC
MA0021.1	Dof3	4.076	0.806188195392106	78	83	1	AAGGTG	MA0879.1	Dlx1	5.01718	0.830917	50	59	-1	AGCAAATAAA	MA0288.1	CUP9	5.547	0.811769801219569	45	53	-1	TGAGACTTT
MA0021.1	Dof3	4.076	0.806188195392106	138	143	1	AAATTG	MA0879.1	Dlx1	4.99419	0.830336	911	920	1	CAACATTTTC	MA0288.1	CUP9	10.797	0.935661099614508	104	112	1	TGACAGATA
MA0021.1	Dof3	5.352	0.860439784225565	361	366	1	AAAGAG	MA0879.1	Dlx1	4.84332	0.826518	714	723	-1	GCCATTTACT	MA0288.1	CUP9	6.450	0.833079104543499	146	154	1	TGAGATAAT
MA0021.1	Dof3	8.634	0.999980312870872	409	414	1	AAAGCG	MA0879.1	Dlx1	4.82947	0.826167	399	408	-1	AATAAATTGA	MA0288.1	CUP9	5.453	0.809551557019736	221	229	-1	TGAGAGATA
MA0021.1	Dof3	8.129	0.97850926870089	456	461	1	AAAGCA	MA0879.1	Dlx1	4.75509	0.824285	520	529	-1	CAAAATCACG	MA0445.1	D	8.978	0.849320737035653	388	398	1	TCTTTTTTTTT
MA0021.1	Dof3	4.076	0.806188195392106	493	498	1	CAAGTG	MA0879.1	Dlx1	4.74744	0.824091	399	408	1	TCAATTTATT	MA0289.1	DAL80	5.994	0.81271518744871	148	154	1	AGATAAT
MA0021.1	Dof3	8.349	0.987862990913556	525	530	1	AAAGTG	MA0879.1	Dlx1	4.74158	0.823943	403	412	-1	ATCAAATAAA	MA0639.1	DBP	1.898	0.80712357474982	144	155	1	ACTGAGATAATG
MA0021.1	Dof3	6.702	0.917837625076011	536	541	1	AAAGGA	MA0879.1	Dlx1	4.71206	0.823196	943	952	1	CTTTATTAAT	MA0639.1	DBP	6.289	0.864699963946818	149	160	-1	AGTTACATTATC
MA0021.1	Dof3	4.076	0.806188195392106	549	554	1	AAAATG	MA0879.1	Dlx1	4.54136	0.818876	796	805	1	TAAAATGATA	MA0639.1	DBP	5.921	0.85987461408927	149	160	1	GATAATGTAACT
MA0021.1	Dof3	6.702	0.917837625076011	556	561	1	AAAGGA	MA0879.1	Dlx1	4.52729	0.81852	820	829	1	CAAAATCACA	MA0174.1	Dbx	7.350	0.903105919779762	3	9	-1	TTAATGG
MA1071.1	DOF5.3	4.840	0.88742496003681	15	21	1	TACAACG	MA0879.1	Dlx1	4.48151	0.817362	1087	1096	1	TTTATTTACA	MA0174.1	Dbx	9.520	0.986133442091468	18	24	-1	TTTATGA
MA1071.1	DOF5.3	3.187	0.814408379470277	35	41	1	CTTAAAA	MA0879.1	Dlx1	4.42465	0.815923	796	805	-1	TATCATTTTA	MA0174.1	Dbx	5.432	0.8297203032849	207	213	-1	TTTGTGA
MA1071.1	DOF5.3	4.169	0.857785440641684	36	42	1	TTAAAAT	MA0879.1	Dlx1	4.37273	0.814609	660	669	-1	CCTATTTTCT	MA0174.1	Dbx	5.239	0.822335827798191	300	306	-1	AATATTA
MA1071.1	DOF5.3	3.845	0.843473660784723	38	44	1	AAAATAG	MA0879.1	Dlx1	4.33364	0.81362	919	928	1	TCTAAATTCA	MA0174.1	Dbx	5.432	0.8297203032849	354	360	-1	TTAAATA
MA1071.1	DOF5.3	3.886	0.845284719346869	51	57	1	TGTAAAT	MA0879.1	Dlx1	3.89858	0.80261	447	456	-1	GCATATTAAT	MA0174.1	Dbx	5.350	0.826582857741324	357	363	1	TTAATGT
MA1071.1	DOF5.3	4.049	0.852484781435402	54	60	1	AAATAAG	MA0879.1	Dlx1	3.84849	0.801343	536	545	-1	CCCAATAACT	MA0174.1	Dbx	5.391	0.828151580513112	406	412	-1	ATAATTG
MA1071.1	DOF5.3	4.408	0.868342586894195	135	141	1	CATAAAT	MA0879.1	Dlx1	3.84818	0.801335	702	711	1	AGAAATGAAT	MA0174.1	Dbx	6.712	0.878695062989501	409	415	-1	TTTATAA
MA1071.1	DOF5.3	3.176	0.813922485709701	158	164	1	AGACAAG	MA0879.1	Dlx1	3.8384	0.801087	520	529	1	CGTGATTTTG	MA0185.1	Deaf1	6.701	0.945005133229053	62	67	-1	CTCGGG
MA1071.1	DOF5.3	5.914	0.934865859933033	162	168	1	AAGAAAG	MA0885.1	Dlx2	10.9196	0.994516	547	554	-1	GTAATTAT	MA0185.1	Deaf1	3.970	0.800549737596235	208	213	-1	TTTGTG
MA1071.1	DOF5.3	3.360	0.822050163159333	177	183	1	AATAAAC	MA0885.1	Dlx2	10.5119	0.984747	424	431	-1	CTAATTAT	MA0185.1	Deaf1	3.970	0.800549737596235	215	220	1	TTCTGG
MA1071.1	DOF5.3	3.316	0.82010658811703	313	319	1	ACAAAAA	MA0885.1	Dlx2	10.5119	0.984747	740	747	-1	CTAATTAT	MA0185.1	Deaf1	4.440	0.825410241421729	266	271	-1	GTCGGG
MA1071.1	DOF5.3	3.613	0.833225719652578	314	320	1	CAAAAAC	MA0885.1	Dlx2	10.1715	0.976589	547	554	1	ATAATTAC	MA0185.1	Deaf1	3.970	0.800549737596235	345	350	1	TTCTTG
MA1071.1	DOF5.3	3.038	0.807826727622477	315	321	1	AAAAACA	MA0885.1	Dlx2	10.0759	0.974299	424	431	1	ATAATTAG	MA0186.1	Dfd	9.180	0.916367231952613	3	9	-1	TTAATGG
MA1071.1	DOF5.3	3.681	0.836229426536137	317	323	1	AAACAAG	MA0885.1	Dlx2	10.0759	0.974299	740	747	1	ATAATTAG	MA0186.1	Dfd	7.211	0.847610267303626	18	24	-1	TTTATGA
MA1071.1	DOF5.3	3.764	0.839895715820482	344	350	1	GAACAAG	MA0885.1	Dlx2	9.87566	0.969501	444	451	1	TTAATTAA	MA0186.1	Dfd	7.393	0.853965659668337	357	363	1	TTAATGT
MA1071.1	DOF5.3	5.997	0.938532149217378	358	364	1	GAGAAAG	MA0885.1	Dlx2	9.87566	0.969501	444	451	-1	TTAATTAA	MA0187.1	Dll	6.956	0.884030291986269	2	8	-1	TAATGGT
MA1071.1	DOF5.3	3.493	0.827925060446296	403	409	1	GGAAAAA	MA0885.1	Dlx2	9.82637	0.96832	30	37	-1	TCAATTAG	MA0187.1	Dll	4.737	0.801697655205968	156	162	1	TAACTGT
MA1071.1	DOF5.3	3.998	0.850232001272732	404	410	1	GAAAAAA	MA0885.1	Dlx2	7.44475	0.911249	411	418	-1	GAAATTAT	MA0187.1	Dll	5.984	0.847965703004542	300	306	1	TAATATT
MA1071.1	DOF5.3	3.916	0.846609884148439	405	411	1	AAAAAAA	MA0885.1	Dlx2	6.87415	0.897576	948	955	-1	AAAATTAA	MA0187.1	Dll	4.700	0.80032482620152	317	323	-1	TCATTTC
MA1071.1	DOF5.3	7.306	0.996353506725903	406	412	1	AAAAAAG	MA0885.1	Dlx2	6.60105	0.891031	386	393	1	AAAATTAG	MA0187.1	Dll	4.872	0.806706625897875	353	359	-1	TAAATAT
MA1071.1	DOF5.3	7.053	0.985177950232658	453	459	1	AATAAAG	MA0885.1	Dlx2	6.34174	0.884817	317	324	-1	GCAATGAG	MA0187.1	Dll	5.515	0.830564167785993	358	364	1	TAATGTG
MA1071.1	DOF5.3	6.706	0.969850210694493	522	528	1	ACAAAAG	MA0885.1	Dlx2	6.06775	0.878252	592	599	-1	ACAATTTT	MA0187.1	Dll	8.603	0.945139734427529	405	411	-1	TAATTGG
MA1071.1	DOF5.3	6.883	0.977668683023759	533	539	1	GGAAAAG	MA0885.1	Dlx2	6.06775	0.878252	831	838	-1	ACAATTTT	MA0187.1	Dll	4.933	0.808969938580884	406	412	1	CAATTAT
MA1071.1	DOF5.3	3.493	0.827925060446296	543	549	1	GGAAAAA	MA0885.1	Dlx2	6.01185	0.876912	386	393	-1	CTAATTTT	MA0879.1	Dlx1	6.376	0.866880598947726	1	10	1	AACCATTAAC
MA1071.1	DOF5.3	3.998	0.850232001272732	544	550	1	GAAAAAA	MA0885.1	Dlx2	5.93404	0.875048	768	775	1	CCAATGAG	MA0879.1	Dlx1	5.183	0.836690545396925	149	158	-1	TTACATTATC
MA1071.1	DOF5.3	3.916	0.846609884148439	545	551	1	AAAAAAA	MA0885.1	Dlx2	5.89525	0.874118	648	655	1	ACAATTTC	MA0879.1	Dlx1	4.142	0.810347003279251	298	307	-1	AAATATTAGA
MA1071.1	DOF5.3	3.916	0.846609884148439	546	552	1	AAAAAAA	MA0885.1	Dlx2	5.67144	0.868755	411	418	1	ATAATTTC	MA0879.1	Dlx1	4.483	0.818976348007519	301	310	-1	TTAAAATATT
MA1071.1	DOF5.3	4.661	0.879518143387439	547	553	1	AAAAAAT	MA0885.1	Dlx2	5.59946	0.86703	399	406	1	TCAATTTA	MA0879.1	Dlx1	3.755	0.800553582722537	316	325	1	AGAAATGAAA
MA1071.1	DOF5.3	3.811	0.841971807342943	548	554	1	AAAAATG	MA0885.1	Dlx2	5.57785	0.866512	635	642	1	GCAATAAA	MA0879.1	Dlx1	5.387	0.841852968636123	321	330	1	TGAAAATAGC
MA1071.1	DOF5.3	6.783	0.973251467018524	553	559	1	TGAAAAG	MA0885.1	Dlx2	5.37062	0.861546	948	955	1	TTAATTTT	MA0879.1	Dlx1	6.219	0.862907557533245	352	361	-1	ATTAAATATT
MA1071.1	DOF5.3	3.558	0.830796250849699	576	582	1	CATAATG	MA0885.1	Dlx2	5.23907	0.858394	944	951	1	TTTATTAA	MA0879.1	Dlx1	5.799	0.852279039099602	352	361	1	AATATTTAAT
MA0983.1	DOF5.6	4.731	0.850683641894578	15	22	1	TACAACGC	MA0885.1	Dlx2	4.99263	0.852489	537	544	-1	CCAATAAC	MA0879.1	Dlx1	5.060	0.833577907855643	356	365	-1	GCACATTAAA
MA0983.1	DOF5.6	4.035	0.825107857504999	35	42	1	CTTAAAAT	MA0885.1	Dlx2	4.69246	0.845296	47	54	1	CCATTTAT	MA0879.1	Dlx1	9.060	0.934801892937962	404	413	1	GCCAATTATA
MA0983.1	DOF5.6	5.274	0.870637163336447	55	62	1	AATAAGGT	MA0885.1	Dlx2	4.6044	0.843186	35	42	1	TGAATTAA	MA0885.1	Dlx2	6.293	0.883868472144095	2	9	1	ACCATTAA
MA0983.1	DOF5.6	4.291	0.834515042567833	135	142	1	CATAAATT	MA0885.1	Dlx2	4.51997	0.841162	715	722	-1	CCATTTAC	MA0885.1	Dlx2	2.907	0.802729618994504	317	324	1	GAAATGAA
MA0983.1	DOF5.6	5.519	0.879640133416112	162	169	1	AAGAAAGA	MA0885.1	Dlx2	4.46865	0.839932	1084	1091	1	CTATTTAT	MA0885.1	Dlx2	4.297	0.836038244475287	353	360	1	ATATTTAA
MA0983.1	DOF5.6	4.263	0.833486131701585	317	324	1	AAACAAGT	MA0885.1	Dlx2	4.3051	0.836013	944	951	-1	TTAATAAA	MA0885.1	Dlx2	10.727	0.990120591123802	405	412	1	CCAATTAT
MA0983.1	DOF5.6	5.562	0.881220246532135	358	365	1	GAGAAAGA	MA0885.1	Dlx2	4.25646	0.834848	989	996	-1	ACATTTAG	MA0880.1	Dlx3	7.078	0.896276603082765	2	9	1	ACCATTAA
MA0983.1	DOF5.6	3.541	0.806954930079062	404	411	1	GAAAAAAA	MA0885.1	Dlx2	3.65491	0.820433	1088	1095	1	TTATTTAC	MA0880.1	Dlx3	5.044	0.833854663989774	353	360	1	ATATTTAA
MA0983.1	DOF5.6	3.964	0.822498833522729	405	412	1	AAAAAAAG	MA0885.1	Dlx2	3.17511	0.808935	30	37	1	CTAATTGA	MA0880.1	Dlx3	4.729	0.82418754952847	357	364	-1	CACATTAA
MA0983.1	DOF5.6	8.116	0.97507161626056	406	413	1	AAAAAAGC	MA0885.1	Dlx2	2.9162	0.802731	703	710	1	GAAATGAA	MA0880.1	Dlx3	10.224	0.992824990686771	405	412	1	CCAATTAT
MA0983.1	DOF5.6	7.919	0.967832493380177	453	460	1	AATAAAGC	MA0880.1	Dlx3	9.8938	0.981434	424	431	-1	CTAATTAT	MA0881.1	Dlx4	6.962	0.895692911235435	2	9	1	ACCATTAA
MA0983.1	DOF5.6	7.687	0.959307231916984	522	529	1	ACAAAAGT	MA0880.1	Dlx3	9.8938	0.981434	740	747	-1	CTAATTAT	MA0881.1	Dlx4	5.038	0.843201385059421	353	360	1	ATATTTAA
MA0983.1	DOF5.6	7.290	0.944718745706262	533	540	1	GGAAAAGG	MA0880.1	Dlx3	9.72613	0.976288	547	554	-1	GTAATTAT	MA0881.1	Dlx4	4.342	0.824212766442733	357	364	-1	CACATTAA
MA0983.1	DOF5.6	4.206	0.831391563152439	534	541	1	GAAAAGGA	MA0880.1	Dlx3	9.67036	0.974577	547	554	1	ATAATTAC	MA0881.1	Dlx4	10.484	0.991781869235394	405	412	1	CCAATTAT
MA0983.1	DOF5.6	3.541	0.806954930079062	544	551	1	GAAAAAAA	MA0880.1	Dlx3	9.11623	0.957571	444	451	1	TTAATTAA	MA0882.1	DLX6	7.003	0.895366107966908	2	9	1	ACCATTAA
MA0983.1	DOF5.6	3.498	0.80537481696304	545	552	1	AAAAAAAA	MA0880.1	Dlx3	9.11623	0.957571	444	451	-1	TTAATTAA	MA0882.1	DLX6	3.355	0.800775091139271	232	239	-1	CTCCTTAC
MA0983.1	DOF5.6	4.806	0.853439653143455	546	553	1	AAAAAAAT	MA0880.1	Dlx3	9.0268	0.954826	424	431	1	ATAATTAG	MA0882.1	DLX6	4.739	0.836661595330458	353	360	1	ATATTTAA
MA0983.1	DOF5.6	3.629	0.810188649944411	547	554	1	AAAAAATG	MA0880.1	Dlx3	9.0268	0.954826	740	747	1	ATAATTAG	MA0882.1	DLX6	4.368	0.827041730406375	357	364	-1	CACATTAA
MA0983.1	DOF5.6	7.096	0.937589863275833	553	560	1	TGAAAAGG	MA0880.1	Dlx3	8.91539	0.951407	30	37	-1	TCAATTAG	MA0882.1	DLX6	10.646	0.989827477019288	405	412	1	CCAATTAT
MA0983.1	DOF5.6	4.206	0.831391563152439	554	561	1	GAAAAGGA	MA0880.1	Dlx3	7.29229	0.901596	411	418	-1	GAAATTAT	MA0883.1	Dmbx1	9.380	0.835221103709206	2	18	-1	AGGAAGGGGTTAATGGT
MA0983.1	DOF5.6	3.653	0.811070573544052	576	583	1	CATAATGC	MA0880.1	Dlx3	7.16511	0.897693	948	955	-1	AAAATTAA	MA0883.1	Dmbx1	7.973	0.807901588196769	271	287	-1	TAGAGGGGATGAAGCAG
MA0984.1	DOF5.7	4.584	0.848201420689786	36	43	1	TTAAAATA	MA0880.1	Dlx3	6.67791	0.882741	648	655	1	ACAATTTC	MA0610.1	DMRT3	9.317	0.869201466255826	152	162	1	AATGTAACTGT
MA0984.1	DOF5.7	3.060	0.802773615415776	38	45	1	AAAATAGA	MA0880.1	Dlx3	6.59296	0.880134	386	393	1	AAAATTAG	MA0981.1	DOF1.8	3.920	0.815029564700333	1	10	-1	GTTAATGGTT
MA0984.1	DOF5.7	3.915	0.828259687272258	54	61	1	AAATAAGG	MA0880.1	Dlx3	6.53003	0.878202	386	393	-1	CTAATTTT	MA0981.1	DOF1.8	5.028	0.860690178144847	36	45	-1	TCCAAAGCAA
MA0984.1	DOF5.7	6.309	0.899620688470409	56	63	1	ATAAGGTC	MA0880.1	Dlx3	6.44426	0.87557	592	599	-1	ACAATTTT	MA0981.1	DOF1.8	5.547	0.882078136969488	42	51	1	TGGAAAGTCT
MA0984.1	DOF5.7	4.471	0.844833086046766	76	83	1	TGAAGGTG	MA0880.1	Dlx3	6.44426	0.87557	831	838	-1	ACAATTTT	MA0981.1	DOF1.8	5.413	0.876556005018618	98	107	-1	GTCAAAGCTA
MA0984.1	DOF5.7	6.852	0.915806579719614	164	171	1	GAAAGATT	MA0880.1	Dlx3	6.37569	0.873466	537	544	-1	CCAATAAC	MA0981.1	DOF1.8	5.253	0.869962414629518	149	158	1	GATAATGTAA
MA0984.1	DOF5.7	3.989	0.830465499339369	179	186	1	TAAACACG	MA0880.1	Dlx3	6.30659	0.871345	411	418	1	ATAATTTC	MA0981.1	DOF1.8	4.366	0.833409197909948	169	178	-1	TGCAAAGGCC
MA0984.1	DOF5.7	4.283	0.839229131065458	314	321	1	CAAAAACA	MA0880.1	Dlx3	6.13662	0.866129	635	642	1	GCAATAAA	MA0981.1	DOF1.8	7.260	0.952670764072785	177	186	-1	TGAAAAGCTG
MA0984.1	DOF5.7	4.006	0.830972239949381	316	323	1	AAAACAAG	MA0880.1	Dlx3	6.12377	0.865735	399	406	1	TCAATTTA	MA0981.1	DOF1.8	4.122	0.823353972566571	182	191	1	TTTCAAGTTG
MA0984.1	DOF5.7	4.557	0.847396597368003	346	353	1	ACAAGAGG	MA0880.1	Dlx3	5.98504	0.861477	715	722	-1	CCATTTAC	MA0981.1	DOF1.8	6.069	0.903589725613926	195	204	-1	AAGAAAGGGG
MA0984.1	DOF5.7	3.199	0.806916965109403	347	354	1	CAAGAGGG	MA0880.1	Dlx3	5.90299	0.858959	768	775	1	CCAATGAG	MA0981.1	DOF1.8	3.710	0.80637547731464	302	311	-1	TTTAAAATAT
MA0984.1	DOF5.7	3.444	0.81421999154781	359	366	1	AGAAAGAG	MA0880.1	Dlx3	5.75139	0.854306	47	54	1	CCATTTAT	MA0981.1	DOF1.8	7.258	0.952588344192921	307	316	1	TTAAAAGCTA
MA0984.1	DOF5.7	7.508	0.935360805611839	360	367	1	GAAAGAGA	MA0880.1	Dlx3	5.73532	0.853813	317	324	-1	GCAATGAG	MA0981.1	DOF1.8	4.071	0.821252265630046	316	325	1	AGAAATGAAA
MA0984.1	DOF5.7	3.388	0.812550728361888	361	368	1	AAAGAGAG	MA0880.1	Dlx3	5.65198	0.851256	944	951	1	TTTATTAA	MA0981.1	DOF1.8	4.582	0.842310544935232	323	332	1	AAAATAGCTT
MA0984.1	DOF5.7	4.732	0.852613044824008	404	411	1	GAAAAAAA	MA0880.1	Dlx3	5.59021	0.84936	948	955	1	TTAATTTT	MA0981.1	DOF1.8	7.454	0.960665492419568	327	336	-1	AGAAAAGCTA
MA0984.1	DOF5.7	6.900	0.917237376736118	405	412	1	AAAAAAAG	MA0880.1	Dlx3	5.38007	0.842911	1084	1091	1	CTATTTAT	MA0981.1	DOF1.8	6.299	0.913068011798256	334	343	1	TCTAAAGATA
MA0984.1	DOF5.7	8.090	0.952709219436953	406	413	1	AAAAAAGC	MA0880.1	Dlx3	5.02847	0.832121	51	58	-1	GCAAATAA	MA0981.1	DOF1.8	4.240	0.828216745478532	356	365	1	TTTAATGTGC
MA0984.1	DOF5.7	7.627	0.938907989881922	407	414	1	AAAAAGCG	MA0880.1	Dlx3	5.01018	0.831559	35	42	1	TGAATTAA	MA0981.1	DOF1.8	5.600	0.884262263785878	376	385	-1	GAGAAAGGCG
MA0984.1	DOF5.7	5.938	0.888561819863678	408	415	1	AAAAGCGC	MA0880.1	Dlx3	4.99315	0.831037	944	951	-1	TTAATAAA	MA0981.1	DOF1.8	7.320	0.955143360468698	386	395	-1	AAAAAAGATA
MA0984.1	DOF5.7	4.971	0.859737221635352	454	461	1	ATAAAGCA	MA0880.1	Dlx3	4.88439	0.827699	989	996	-1	ACATTTAG	MA0981.1	DOF1.8	3.879	0.813339957163126	387	396	-1	AAAAAAAGAT
MA0984.1	DOF5.7	5.706	0.881646300950574	523	530	1	CAAAAGTG	MA0880.1	Dlx3	4.6739	0.821239	1088	1095	1	TTATTTAC	MA0981.1	DOF1.8	3.755	0.808229924611574	388	397	-1	AAAAAAAAGA
MA0984.1	DOF5.7	4.972	0.859767029906529	524	531	1	AAAAGTGG	MA0880.1	Dlx3	4.65715	0.820725	1088	1095	-1	GTAAATAA	MA0981.1	DOF1.8	3.649	0.803861670978796	389	398	-1	AAAAAAAAAG
MA0984.1	DOF5.7	4.687	0.851271672621035	533	540	1	GGAAAAGG	MA0880.1	Dlx3	4.25632	0.808424	404	411	-1	TCAAATAA	MA0981.1	DOF1.8	3.744	0.807776615272324	390	399	-1	AAAAAAAAAA
MA0984.1	DOF5.7	6.693	0.911067064602443	534	541	1	GAAAAGGA	MA0880.1	Dlx3	4.21182	0.807058	46	53	1	CCCATTTA	MA0981.1	DOF1.8	3.772	0.808930493590416	391	400	-1	GAAAAAAAAA
MA0984.1	DOF5.7	7.458	0.93387039205298	535	542	1	AAAAGGAG	MA0880.1	Dlx3	4.1624	0.805542	30	37	1	CTAATTGA	MA0020.1	Dof2	8.760	0.999993792767326	37	42	-1	AAAGCA
MA0984.1	DOF5.7	6.293	0.899143756131574	536	543	1	AAAGGAGG	MA0880.1	Dlx3	4.15796	0.805405	434	441	-1	CATATTAA	MA0020.1	Dof2	6.304	0.879205387790585	45	50	1	AAAGTC
MA0984.1	DOF5.7	4.732	0.852613044824008	544	551	1	GAAAAAAA	MA0880.1	Dlx3	4.15796	0.805405	448	455	-1	CATATTAA	MA0020.1	Dof2	8.354	0.980026328426709	99	104	-1	AAAGCT
MA0984.1	DOF5.7	5.707	0.881676109221751	545	552	1	AAAAAAAA	MA0880.1	Dlx3	4.0845	0.803151	35	42	-1	TTAATTCA	MA0020.1	Dof2	6.304	0.879205387790585	170	175	-1	AAAGGC
MA0984.1	DOF5.7	5.927	0.888233928880729	546	553	1	AAAAAAAT	MA0880.1	Dlx3	4.04415	0.801913	716	723	-1	GCCATTTA	MA0020.1	Dof2	8.354	0.980026328426709	178	183	-1	AAAGCT
MA0984.1	DOF5.7	8.114	0.953424617945206	547	554	1	AAAAAATG	MA0881.1	Dlx4	10.126	0.981125	424	431	-1	CTAATTAT	MA0020.1	Dof2	5.518	0.840549163722295	196	201	-1	AAAGGG
MA0984.1	DOF5.7	3.093	0.803757288364622	548	555	1	AAAAATGA	MA0881.1	Dlx4	10.126	0.981125	740	747	-1	CTAATTAT	MA0020.1	Dof2	8.354	0.980026328426709	310	315	1	AAAGCT
MA0984.1	DOF5.7	4.789	0.854312116281107	553	560	1	TGAAAAGG	MA0881.1	Dlx4	10.0322	0.978567	547	554	-1	GTAATTAT	MA0020.1	Dof2	8.354	0.980026328426709	328	333	-1	AAAGCT
MA0984.1	DOF5.7	6.693	0.911067064602443	554	561	1	GAAAAGGA	MA0881.1	Dlx4	9.85784	0.973809	547	554	1	ATAATTAC	MA0020.1	Dof2	6.484	0.888057958187903	337	342	1	AAAGAT
MA0984.1	DOF5.7	6.485	0.904866944197592	555	562	1	AAAAGGAT	MA0881.1	Dlx4	9.16883	0.955011	424	431	1	ATAATTAG	MA0020.1	Dof2	6.304	0.879205387790585	377	382	-1	AAAGGC
MA0984.1	DOF5.7	4.444	0.844028262724982	556	563	1	AAAGGATT	MA0881.1	Dlx4	9.16883	0.955011	740	747	1	ATAATTAG	MA0020.1	Dof2	6.484	0.888057958187903	387	392	-1	AAAGAT
MA0971.1	DREB1A	5.271	0.810246669063018	59	68	1	AGGTCTGTGA	MA0881.1	Dlx4	9.0523	0.951832	444	451	1	TTAATTAA	MA0982.1	DOF2.4	3.775	0.815450354956349	20	26	1	ATAAAAA
MA1032.1	DREB1G	5.689	0.811356756979885	118	127	1	CGGCCTACAT	MA0881.1	Dlx4	9.0523	0.951832	444	451	-1	TTAATTAA	MA0982.1	DOF2.4	3.660	0.81063028896808	21	27	1	TAAAAAC
MA0919.1	dsc-1	6.333	0.819618945430985	91	100	1	CTGAATTAGT	MA0881.1	Dlx4	9.024	0.95106	30	37	-1	TCAATTAG	MA0982.1	DOF2.4	4.327	0.838586671700039	22	28	1	AAAAACC
MA0919.1	dsc-1	7.173	0.843944549368471	174	183	1	AGTAATAAAC	MA0881.1	Dlx4	7.23234	0.902179	411	418	-1	GAAATTAT	MA0982.1	DOF2.4	3.570	0.806858063412044	23	29	1	AAAACCT
MA0919.1	dsc-1	7.334	0.848606956789823	450	459	1	CCTAATAAAG	MA0881.1	Dlx4	6.86194	0.892073	648	655	1	ACAATTTC	MA0982.1	DOF2.4	4.310	0.837874140206121	38	44	-1	CCAAAGC
MA0611.1	Dux	5.539	0.840938012033318	414	421	1	GCAAACAA	MA0881.1	Dlx4	6.78744	0.890041	948	955	-1	AAAATTAA	MA0982.1	DOF2.4	5.802	0.900409257201746	43	49	1	GGAAAGT
MA0611.1	Dux	4.559	0.819596118562089	459	466	1	GCAATCCT	MA0881.1	Dlx4	6.7399	0.888744	386	393	-1	CTAATTTT	MA0982.1	DOF2.4	4.627	0.851160756886827	100	106	-1	TCAAAGC
MA0468.1	DUX4	1.489	0.821906681061518	92	102	1	TGAATTAGTCA	MA0881.1	Dlx4	6.56033	0.883844	592	599	-1	ACAATTTT	MA0982.1	DOF2.4	4.919	0.8633995331353	150	156	1	ATAATGT
MA0468.1	DUX4	4.420	0.853811953609097	455	465	1	TAAAGCAATCC	MA0881.1	Dlx4	6.56033	0.883844	831	838	-1	ACAATTTT	MA0982.1	DOF2.4	4.541	0.847556185799948	171	177	-1	GCAAAGG
MA0884.1	DUXA	8.307	0.842716613981607	91	103	1	CTGAATTAGTCAG	MA0881.1	Dlx4	6.47173	0.881427	411	418	1	ATAATTTC	MA0982.1	DOF2.4	6.887	0.94588553196063	179	185	-1	GAAAAGC
MA0884.1	DUXA	6.535	0.812139994656347	454	466	1	ATAAAGCAATCCT	MA0881.1	Dlx4	6.36893	0.878623	386	393	1	AAAATTAG	MA0982.1	DOF2.4	3.753	0.814528255375984	183	189	1	TTCAAGT
MA0915.1	dve	4.965	0.826647058225465	250	257	1	TTAACCCA	MA0881.1	Dlx4	6.30073	0.876762	715	722	-1	CCATTTAC	MA0982.1	DOF2.4	5.695	0.895924500151792	197	203	-1	AGAAAGG
MA0470.1	E2F4	4.778	0.820475197502205	366	376	1	GAGAGGGAGAG	MA0881.1	Dlx4	6.12968	0.872095	537	544	-1	CCAATAAC	MA0982.1	DOF2.4	4.007	0.825174314167465	304	310	-1	TTAAAAT
MA0470.1	E2F4	4.267	0.812382983406329	388	398	1	GGGGGGGGAGG	MA0881.1	Dlx4	6.05639	0.870096	399	406	1	TCAATTTA	MA0982.1	DOF2.4	6.775	0.941191206824229	308	314	1	TAAAAGC
MA0470.1	E2F4	7.043	0.856343817711913	389	399	1	GGGGGGGAGGC	MA0881.1	Dlx4	5.99912	0.868533	47	54	1	CCATTTAT	MA0982.1	DOF2.4	3.446	0.801660774868171	317	323	1	GAAATGA
MA0470.1	E2F4	8.843	0.884848681454726	529	539	1	TGGCGGAAAAG	MA0881.1	Dlx4	5.7654	0.862157	635	642	1	GCAATAAA	MA0982.1	DOF2.4	4.869	0.861303852270836	324	330	1	AAATAGC
MA0470.1	E2F4	6.764	0.851925563831777	538	548	1	AGGAGGGAAAA	MA0881.1	Dlx4	5.72474	0.861047	768	775	1	CCAATGAG	MA0982.1	DOF2.4	6.887	0.94588553196063	329	335	-1	GAAAAGC
MA0471.1	E2F6	10.970	0.92287060823211	348	358	1	AAGAGGGAGAG	MA0881.1	Dlx4	5.63507	0.858601	948	955	1	TTAATTTT	MA0982.1	DOF2.4	5.769	0.8990261078312	335	341	1	CTAAAGA
MA0471.1	E2F6	5.875	0.847700272722307	352	362	1	GGGAGAGAGAA	MA0881.1	Dlx4	5.63097	0.858489	317	324	-1	GCAATGAG	MA0982.1	DOF2.4	4.116	0.829742898451998	357	363	1	TTAATGT
MA0471.1	E2F6	4.679	0.83005479259086	354	364	1	GAGAGAGAAAG	MA0881.1	Dlx4	5.60891	0.857887	1084	1091	1	CTATTTAT	MA0982.1	DOF2.4	5.695	0.895924500151792	378	384	-1	AGAAAGG
MA0471.1	E2F6	3.446	0.811863423860028	362	372	1	AAGAGAGAGGG	MA0881.1	Dlx4	5.32404	0.850115	944	951	1	TTTATTAA	MA0982.1	DOF2.4	7.143	0.956615417986689	388	394	-1	AAAAAGA
MA0471.1	E2F6	11.752	0.934408037548826	366	376	1	GAGAGGGAGAG	MA0881.1	Dlx4	5.04194	0.842419	989	996	-1	ACATTTAG	MA0982.1	DOF2.4	4.266	0.836029941045392	389	395	-1	AAAAAAG
MA0471.1	E2F6	6.109	0.851152649269764	370	380	1	GGGAGAGAGAG	MA0881.1	Dlx4	4.80569	0.835973	1088	1095	1	TTATTTAC	MA0982.1	DOF2.4	4.029	0.826096413747829	390	396	-1	AAAAAAA
MA0471.1	E2F6	3.672	0.815197770440051	372	382	1	GAGAGAGAGAC	MA0881.1	Dlx4	4.36413	0.823927	944	951	-1	TTAATAAA	MA0982.1	DOF2.4	4.029	0.826096413747829	391	397	-1	AAAAAAA
MA0471.1	E2F6	6.307	0.854073890963767	384	394	1	GGGAGGGGGGG	MA0881.1	Dlx4	4.17865	0.818866	46	53	1	CCCATTTA	MA0982.1	DOF2.4	4.029	0.826096413747829	392	398	-1	AAAAAAA
MA0471.1	E2F6	7.963	0.878506094222694	389	399	1	GGGGGGGAGGC	MA0881.1	Dlx4	4.13685	0.817726	35	42	1	TGAATTAA	MA0982.1	DOF2.4	4.029	0.826096413747829	393	399	-1	AAAAAAA
MA0471.1	E2F6	5.443	0.841326654480848	393	403	1	GGGAGGCAGTG	MA0881.1	Dlx4	4.08488	0.816308	716	723	-1	GCCATTTA	MA0982.1	DOF2.4	4.073	0.827940612908558	411	417	1	ATAAACC
MA0471.1	E2F6	8.052	0.879819177610402	529	539	1	TGGCGGAAAAG	MA0881.1	Dlx4	3.94245	0.812422	30	37	1	CTAATTGA	MA0977.1	DOF2.5	4.610	0.822908591647164	150	157	1	ATAATGTA
MA0471.1	E2F6	13.462	0.959636943087936	538	548	1	AGGAGGGAAAA	MA0881.1	Dlx4	3.9208	0.811831	35	42	-1	TTAATTCA	MA0977.1	DOF2.5	4.509	0.82072994188323	177	184	-1	AAAAGCTG
MA0189.1	E5	4.943	0.815000211072119	52	58	1	GTAAATA	MA0881.1	Dlx4	3.75945	0.807429	51	58	-1	GCAAATAA	MA0977.1	DOF2.5	7.222	0.87925149445305	178	185	-1	GAAAAGCT
MA0189.1	E5	5.245	0.825540946292786	53	59	1	TAAATAA	MA0881.1	Dlx4	3.62897	0.80387	434	441	-1	CATATTAA	MA0977.1	DOF2.5	5.953	0.851878162270558	195	202	-1	GAAAGGGG
MA0189.1	E5	5.577	0.837128774416168	92	98	1	TGAATTA	MA0881.1	Dlx4	3.62897	0.80387	448	455	-1	CATATTAA	MA0977.1	DOF2.5	4.555	0.821722198211359	196	203	-1	AGAAAGGG
MA0189.1	E5	5.333	0.828612418807418	137	143	1	TAAATTG	MA0882.1	DLX6	10.4538	0.98423	424	431	-1	CTAATTAT	MA0977.1	DOF2.5	5.109	0.83367241572838	308	315	1	TAAAAGCT
MA0189.1	E5	7.124	0.891123865099518	175	181	1	GTAATAA	MA0882.1	DLX6	10.4538	0.98423	740	747	-1	CTAATTAT	MA0977.1	DOF2.5	7.222	0.87925149445305	328	335	-1	GAAAAGCT
MA0189.1	E5	8.248	0.930354945854583	451	457	1	CTAATAA	MA0882.1	DLX6	10.2371	0.97861	547	554	1	ATAATTAC	MA0977.1	DOF2.5	7.451	0.884191205303949	376	383	-1	GAAAGGCG
MA0189.1	E5	5.166	0.822783601648969	549	555	1	AAAATGA	MA0882.1	DLX6	10.0172	0.972909	547	554	-1	GTAATTAT	MA0977.1	DOF2.5	3.728	0.803883155094793	386	393	-1	AAAAGATA
MA0292.1	ECM22	5.748	0.835241001667624	261	267	1	CTCCAGA	MA0882.1	DLX6	9.49087	0.959261	444	451	1	TTAATTAA	MA0977.1	DOF2.5	5.536	0.842883142948179	387	394	-1	AAAAAGAT
MA0292.1	ECM22	5.200	0.81770134989771	594	600	1	TTCTGGA	MA0882.1	DLX6	9.49087	0.959261	444	451	-1	TTAATTAA	MA0021.1	Dof3	8.129	0.97850926870089	37	42	-1	AAAGCA
MA0534.1	EcR::usp	9.165	0.854995988772486	58	72	1	AAGGTCTGTGAACTC	MA0882.1	DLX6	9.45483	0.958327	424	431	1	ATAATTAG	MA0021.1	Dof3	7.843	0.966349429824425	45	50	1	AAAGTC
MA0294.1	EDS1	8.922	0.87177438048294	342	350	1	GGGAACAAG	MA0882.1	DLX6	9.45483	0.958327	740	747	1	ATAATTAG	MA0021.1	Dof3	5.488	0.866222085229758	99	104	-1	AAAGCT
MA0294.1	EDS1	10.608	0.917583827471187	402	410	1	TGGAAAAAA	MA0882.1	DLX6	9.14821	0.950376	30	37	-1	TCAATTAG	MA0021.1	Dof3	6.702	0.917837625076011	170	175	-1	AAAGGC
MA0294.1	EDS1	6.880	0.816292238875585	514	522	1	CGGATTATA	MA0882.1	DLX6	6.98945	0.894401	411	418	-1	GAAATTAT	MA0021.1	Dof3	5.488	0.866222085229758	178	183	-1	AAAGCT
MA0294.1	EDS1	6.982	0.819063628906903	532	540	1	CGGAAAAGG	MA0882.1	DLX6	6.98585	0.894307	948	955	-1	AAAATTAA	MA0021.1	Dof3	7.208	0.939351186165141	196	201	-1	AAAGGG
MA0294.1	EDS1	10.226	0.907204700098998	542	550	1	GGGAAAAAA	MA0882.1	DLX6	6.7777	0.88891	386	393	-1	CTAATTTT	MA0021.1	Dof3	5.488	0.866222085229758	310	315	1	AAAGCT
MA0990.1	EDT1	5.179	0.802843204795461	134	143	1	ACATAAATTG	MA0882.1	DLX6	6.77709	0.888894	648	655	1	ACAATTTC	MA0021.1	Dof3	5.488	0.866222085229758	328	333	-1	AAAGCT
MA0990.1	EDT1	6.897	0.842605981923158	546	555	1	AAAAAAATGA	MA0882.1	DLX6	6.56097	0.88329	411	418	1	ATAATTTC	MA0021.1	Dof3	4.076	0.806188195392106	359	364	1	AATGTG
MA0541.1	efl-1	7.184	0.827412579496121	526	540	1	AAGTGGCGGAAAAGG	MA0882.1	DLX6	6.42708	0.879818	386	393	1	AAAATTAG	MA0021.1	Dof3	4.362	0.818348034268571	376	381	-1	AAGGCG
MA0541.1	efl-1	6.573	0.81827505929133	535	549	1	AAAAGGAGGGAAAAA	MA0882.1	DLX6	6.38501	0.878727	592	599	-1	ACAATTTT	MA0021.1	Dof3	6.702	0.917837625076011	377	382	-1	AAAGGC
MA0162.2	EGR1	1.979	0.8013734625143	98	111	1	AGTCAGCCCTCACA	MA0882.1	DLX6	6.38501	0.878727	831	838	-1	ACAATTTT	MA1071.1	DOF5.3	3.165	0.813436591949125	4	10	-1	GTTAATG
MA0162.2	EGR1	1.892	0.800441765375143	220	233	1	GTTACGCACACACA	MA0882.1	DLX6	6.03088	0.869545	399	406	1	TCAATTTA	MA1071.1	DOF5.3	3.663	0.835434327655195	19	25	1	CATAAAA
MA0162.2	EGR1	1.914	0.800677366950562	270	283	1	CACACACACACACA	MA0882.1	DLX6	5.81121	0.863849	715	722	-1	CCATTTAC	MA1071.1	DOF5.3	3.441	0.825628108123574	20	26	1	ATAAAAA
MA0162.2	EGR1	1.914	0.800677366950562	272	285	1	CACACACACACACA	MA0882.1	DLX6	5.75039	0.862272	944	951	1	TTTATTAA	MA1071.1	DOF5.3	3.596	0.832474792931688	21	27	1	TAAAAAC
MA0162.2	EGR1	1.914	0.800677366950562	274	287	1	CACACACACACACA	MA0882.1	DLX6	5.64616	0.859569	948	955	1	TTAATTTT	MA1071.1	DOF5.3	5.117	0.899660648371311	39	45	-1	TCCAAAG
MA0162.2	EGR1	1.914	0.800677366950562	276	289	1	CACACACACACACA	MA0882.1	DLX6	5.63407	0.859256	537	544	-1	CCAATAAC	MA1071.1	DOF5.3	5.391	0.911763820225654	42	48	1	TGGAAAG
MA0162.2	EGR1	1.914	0.800677366950562	278	291	1	CACACACACACACA	MA0882.1	DLX6	5.41912	0.853683	47	54	1	CCATTTAT	MA1071.1	DOF5.3	5.342	0.909599384383089	101	107	-1	GTCAAAG
MA0162.2	EGR1	1.914	0.800677366950562	280	293	1	CACACACACACACA	MA0882.1	DLX6	5.25955	0.849545	768	775	1	CCAATGAG	MA1071.1	DOF5.3	3.641	0.834462540134043	149	155	1	GATAATG
MA0162.2	EGR1	1.914	0.800677366950562	282	295	1	CACACACACACACA	MA0882.1	DLX6	5.20301	0.848079	1084	1091	1	CTATTTAT	MA1071.1	DOF5.3	3.008	0.806501562820907	154	160	1	TGTAACT
MA0162.2	EGR1	1.914	0.800677366950562	284	297	1	CACACACACACACA	MA0882.1	DLX6	4.97399	0.84214	635	642	1	GCAATAAA	MA1071.1	DOF5.3	5.212	0.903857003576284	172	178	-1	TGCAAAG
MA0162.2	EGR1	1.914	0.800677366950562	286	299	1	CACACACACACACA	MA0882.1	DLX6	4.82294	0.838224	317	324	-1	GCAATGAG	MA1071.1	DOF5.3	6.783	0.973251467018524	180	186	-1	TGAAAAG
MA0162.2	EGR1	1.914	0.800677366950562	288	301	1	CACACACACACACA	MA0882.1	DLX6	4.46355	0.828905	1088	1095	1	TTATTTAC	MA1071.1	DOF5.3	2.936	0.803321167297137	182	188	1	TTTCAAG
MA0162.2	EGR1	1.914	0.800677366950562	290	303	1	CACACACACACACA	MA0882.1	DLX6	4.42014	0.827779	989	996	-1	ACATTTAG	MA1071.1	DOF5.3	5.914	0.934865859933033	198	204	-1	AAGAAAG
MA0162.2	EGR1	1.914	0.800677366950562	292	305	1	CACACACACACACA	MA0882.1	DLX6	4.3295	0.825429	35	42	1	TGAATTAA	MA1071.1	DOF5.3	3.184	0.81427586299012	209	215	1	ACAAACT
MA0162.2	EGR1	1.914	0.800677366950562	294	307	1	CACACACACACACA	MA0882.1	DLX6	4.12786	0.820201	30	37	1	CTAATTGA	MA1071.1	DOF5.3	4.169	0.857785440641684	304	310	-1	TTAAAAT
MA0162.2	EGR1	1.914	0.800677366950562	296	309	1	CACACACACACACA	MA0882.1	DLX6	4.06293	0.818517	944	951	-1	TTAATAAA	MA1071.1	DOF5.3	3.170	0.813657452749387	305	311	-1	TTTAAAA
MA0162.2	EGR1	1.914	0.800677366950562	298	311	1	CACACACACACACA	MA0882.1	DLX6	3.95922	0.815828	46	53	1	CCCATTTA	MA1071.1	DOF5.3	3.170	0.813657452749387	306	312	1	TTTAAAA
MA0162.2	EGR1	1.914	0.800677366950562	300	313	1	CACACACACACACA	MA0882.1	DLX6	3.85418	0.813104	434	441	-1	CATATTAA	MA1071.1	DOF5.3	6.814	0.974620803980147	307	313	1	TTAAAAG
MA0162.2	EGR1	1.914	0.800677366950562	302	315	1	CACACACACACACA	MA0882.1	DLX6	3.85418	0.813104	448	455	-1	CATATTAA	MA1071.1	DOF5.3	3.252	0.81727956987368	315	321	1	TAGAAAT
MA0472.2	EGR2	7.542	0.851083811288328	223	233	1	ACGCACACACA	MA0882.1	DLX6	3.69511	0.80898	51	58	-1	GCAAATAA	MA1071.1	DOF5.3	3.306	0.819664866516506	316	322	1	AGAAATG
MA0472.2	EGR2	3.935	0.800110605316472	269	279	1	ACACACACACA	MA0882.1	DLX6	3.56079	0.805497	35	42	-1	TTAATTCA	MA1071.1	DOF5.3	4.139	0.856460275840113	321	327	1	TGAAAAT
MA0472.2	EGR2	3.935	0.800110605316472	271	281	1	ACACACACACA	MA0882.1	DLX6	3.52262	0.804507	716	723	-1	GCCATTTA	MA1071.1	DOF5.3	3.845	0.843473660784723	323	329	1	AAAATAG
MA0472.2	EGR2	3.935	0.800110605316472	273	283	1	ACACACACACA	MA0882.1	DLX6	3.479	0.803376	1088	1095	-1	GTAAATAA	MA1071.1	DOF5.3	6.801	0.974046565899466	330	336	-1	AGAAAAG
MA0472.2	EGR2	3.935	0.800110605316472	275	285	1	ACACACACACA	MA0883.1	Dmbx1	7.6777	0.802163	435	451	1	TAATATGGGTTAATTAA	MA1071.1	DOF5.3	6.436	0.957923727480359	334	340	1	TCTAAAG
MA0472.2	EGR2	3.935	0.800110605316472	277	287	1	ACACACACACA	MA0610.1	DMRT3	11.7686	0.920459	595	605	-1	ACTGTAACAAT	MA1071.1	DOF5.3	3.269	0.81803049659457	343	349	-1	AAGAAAT
MA0472.2	EGR2	3.935	0.800110605316472	279	289	1	ACACACACACA	MA0610.1	DMRT3	8.7388	0.857112	553	563	1	ACTGTAACTAA	MA1071.1	DOF5.3	3.933	0.847360810869329	355	361	-1	ATTAAAT
MA0472.2	EGR2	3.935	0.800110605316472	281	291	1	ACACACACACA	MA0610.1	DMRT3	8.12697	0.84432	705	715	1	AATGAATCAAG	MA1071.1	DOF5.3	3.066	0.809063548103943	356	362	1	TTTAATG
MA0472.2	EGR2	3.935	0.800110605316472	283	293	1	ACACACACACA	MA0610.1	DMRT3	7.61835	0.833686	621	631	-1	AAAGTAGCAGC	MA1071.1	DOF5.3	2.923	0.802746929216457	369	375	-1	AGTCAAG
MA0472.2	EGR2	3.935	0.800110605316472	285	295	1	ACACACACACA	MA0611.1	Dux	5.84971	0.847705	1076	1083	-1	CCATTCAA	MA1071.1	DOF5.3	5.997	0.938532149217378	379	385	-1	GAGAAAG
MA0472.2	EGR2	3.935	0.800110605316472	287	297	1	ACACACACACA	MA0611.1	Dux	5.55359	0.841256	688	695	-1	TAAATCAA	MA1071.1	DOF5.3	7.306	0.996353506725903	389	395	-1	AAAAAAG
MA0472.2	EGR2	3.935	0.800110605316472	289	299	1	ACACACACACA	MA0611.1	Dux	5.55359	0.841256	707	714	1	TGAATCAA	MA1071.1	DOF5.3	3.916	0.846609884148439	390	396	-1	AAAAAAA
MA0472.2	EGR2	3.935	0.800110605316472	291	301	1	ACACACACACA	MA0611.1	Dux	5.53891	0.840936	635	642	1	GCAATAAA	MA1071.1	DOF5.3	3.916	0.846609884148439	391	397	-1	AAAAAAA
MA0472.2	EGR2	3.935	0.800110605316472	293	303	1	ACACACACACA	MA0611.1	Dux	4.86978	0.826364	768	775	1	CCAATGAG	MA1071.1	DOF5.3	3.916	0.846609884148439	392	398	-1	AAAAAAA
MA0472.2	EGR2	3.935	0.800110605316472	295	305	1	ACACACACACA	MA0611.1	Dux	4.86978	0.826364	1096	1103	-1	CCAAACAT	MA1071.1	DOF5.3	3.916	0.846609884148439	393	399	-1	AAAAAAA
MA0472.2	EGR2	3.935	0.800110605316472	297	307	1	ACACACACACA	MA0611.1	Dux	4.55897	0.819595	317	324	-1	GCAATGAG	MA1071.1	DOF5.3	3.998	0.850232001272732	394	400	-1	GAAAAAA
MA0472.2	EGR2	3.935	0.800110605316472	299	309	1	ACACACACACA	MA0611.1	Dux	4.55897	0.819595	800	807	-1	GCTATCAT	MA1071.1	DOF5.3	3.493	0.827925060446296	395	401	-1	GGAAAAA
MA0472.2	EGR2	3.935	0.800110605316472	301	311	1	ACACACACACA	MA0611.1	Dux	4.55897	0.819595	1065	1072	-1	GCAAGCAT	MA1071.1	DOF5.3	3.343	0.821299236438443	410	416	1	TATAAAC
MA0472.2	EGR2	3.935	0.800110605316472	303	313	1	ACACACACACA	MA0611.1	Dux	4.37422	0.815572	30	37	-1	TCAATTAG	MA0983.1	DOF5.6	3.580	0.808388055928479	20	27	1	ATAAAAAC
MA0472.2	EGR2	3.935	0.800110605316472	305	315	1	ACACACACACA	MA0611.1	Dux	4.37422	0.815572	885	892	-1	ACATTCAG	MA0983.1	DOF5.6	4.642	0.847413175212577	38	45	-1	TCCAAAGC
MA0026.1	Eip74EF	5.756	0.802376783546229	263	269	1	CCAGAAA	MA0468.1	DUX4	12.0238	0.936583	31	41	-1	TAATTCAATTA	MA0983.1	DOF5.6	6.013	0.897793060842049	42	49	1	TGGAAAGT
MA0026.1	Eip74EF	7.780	0.88238309782593	531	537	1	GCGGAAA	MA0468.1	DUX4	10.8431	0.92373	31	41	1	TAATTGAATTA	MA0983.1	DOF5.6	5.309	0.871923301919257	100	107	-1	GTCAAAGC
MA0026.1	Eip74EF	6.224	0.82087626728284	596	602	1	CTGGAAA	MA0468.1	DUX4	9.67459	0.911011	703	713	1	GAAATGAATCA	MA0983.1	DOF5.6	4.316	0.835433712984125	149	156	1	GATAATGT
MA0136.2	ELF5	6.888	0.848726818856676	529	539	1	TGGCGGAAAAG	MA0468.1	DUX4	7.19826	0.884055	395	405	1	AAATTCAATTT	MA0983.1	DOF5.6	3.815	0.817023557841626	170	177	-1	GCAAAGGC
MA0542.1	elt-3	4.180	0.801575464585287	148	155	1	CTTTACCA	MA0468.1	DUX4	6.78101	0.879513	741	751	-1	TGACCTAATTA	MA0983.1	DOF5.6	4.837	0.854578804459657	171	178	-1	TGCAAAGG
MA0542.1	elt-3	6.445	0.844209300877313	473	480	1	AGTTATCA	MA0468.1	DUX4	6.01756	0.871202	395	405	-1	AAATTGAATTT	MA0983.1	DOF5.6	7.302	0.945159707506082	179	186	-1	TGAAAAGC
MA0128.1	EmBP-1	8.374	0.863294513527227	182	189	1	ACACGGGG	MA0468.1	DUX4	4.48814	0.854554	945	955	-1	AAAATTAATAA	MA0983.1	DOF5.6	3.966	0.822572327156032	196	203	-1	AGAAAGGG
MA0128.1	EmBP-1	7.685	0.839429718460166	379	386	1	AGACGGGG	MA0468.1	DUX4	2.39598	0.83178	159	169	1	TAAATCCACCA	MA0983.1	DOF5.6	5.985	0.896764149975801	197	204	-1	AAGAAAGG
MA0128.1	EmBP-1	7.467	0.831878883446205	492	499	1	TCAAGTGG	MA0468.1	DUX4	0.860142	0.815061	425	435	-1	AACTCTAATTA	MA0983.1	DOF5.6	3.868	0.818971139124166	304	311	-1	TTTAAAAT
MA0219.1	ems	5.527	0.839762124284891	92	98	1	TGAATTA	MA0468.1	DUX4	-0.23739	0.803114	940	950	1	CAACTTTATTA	MA0983.1	DOF5.6	7.374	0.947805478305004	307	314	1	TTAAAAGC
MA0219.1	ems	6.321	0.870390151051148	137	143	1	TAAATTG	MA0884.1	DUXA	12.4807	0.910874	30	42	-1	TTAATTCAATTAG	MA0983.1	DOF5.6	3.564	0.807800106862051	323	330	1	AAAATAGC
MA0219.1	ems	6.049	0.859897930294949	451	457	1	CTAATAA	MA0884.1	DUXA	12.0142	0.902823	740	752	-1	CTGACCTAATTAT	MA0983.1	DOF5.6	7.453	0.950708476820488	329	336	-1	AGAAAAGC
MA0219.1	ems	6.247	0.867535649816006	549	555	1	AAAATGA	MA0884.1	DUXA	11.4744	0.893508	30	42	1	CTAATTGAATTAA	MA0983.1	DOF5.6	6.032	0.898491250358431	334	341	1	TCTAAAGA
MA0219.1	ems	4.627	0.805045217370997	577	583	1	ATAATGC	MA0884.1	DUXA	8.92264	0.849477	702	714	1	AGAAATGAATCAA	MA0983.1	DOF5.6	3.530	0.806550715095894	356	363	1	TTTAATGT
MA0612.1	EMX1	5.596	0.820352105663859	91	100	1	CTGAATTAGT	MA0884.1	DUXA	7.12647	0.818483	394	406	1	AAAATTCAATTTA	MA0983.1	DOF5.6	4.173	0.830178918202933	377	384	-1	AGAAAGGC
MA0612.1	EMX1	5.304	0.812147599015617	136	145	1	ATAAATTGTC	MA0884.1	DUXA	6.53407	0.808261	939	951	1	ACAACTTTATTAA	MA0983.1	DOF5.6	6.028	0.898344263091824	378	385	-1	GAGAAAGG
MA0612.1	EMX1	6.377	0.842296351185355	174	183	1	AGTAATAAAC	MA0884.1	DUXA	6.11269	0.80099	944	956	-1	AAAAATTAATAAA	MA0983.1	DOF5.6	7.443	0.950341008653971	388	395	-1	AAAAAAGA
MA0612.1	EMX1	7.392	0.870815441075648	450	459	1	CCTAATAAAG	MA0024.2	E2F1	5.06049	0.844155	191	201	-1	AGAGAGGGAAC	MA0983.1	DOF5.6	3.964	0.822498833522729	389	396	-1	AAAAAAAG
MA0886.1	EMX2	2.228	0.808325303566237	91	100	1	CTGAATTAGT	MA0024.2	E2F1	4.71265	0.838922	362	372	1	CACGCGTCAAG	MA0983.1	DOF5.6	3.498	0.80537481696304	390	397	-1	AAAAAAAA
MA0886.1	EMX2	2.422	0.811606072841285	174	183	1	AGTAATAAAC	MA0024.2	E2F1	3.0253	0.813536	338	348	-1	GACGCACCAGG	MA0983.1	DOF5.6	3.498	0.80537481696304	391	398	-1	AAAAAAAA
MA0886.1	EMX2	2.084	0.805890093382696	450	459	1	CCTAATAAAG	MA0864.1	E2F2	17.6348	0.879127	663	678	1	AAATAGGAGCCTTTTT	MA0983.1	DOF5.6	3.498	0.80537481696304	392	399	-1	AAAAAAAA
MA0220.1	en	6.041	0.827058165046636	71	77	1	TCAATTG	MA0864.1	E2F2	16.7045	0.86628	663	678	-1	AAAAAGGCTCCTATTT	MA0983.1	DOF5.6	3.541	0.806954930079062	393	400	-1	GAAAAAAA
MA0220.1	en	6.384	0.839739313502855	92	98	1	TGAATTA	MA0469.2	E2F3	14.0629	0.869563	662	679	-1	CAAAAAGGCTCCTATTTT	MA0984.1	DOF5.7	4.217	0.837261785167764	9	16	-1	GAAGGGGT
MA0220.1	en	6.041	0.827058165046636	137	143	1	TAAATTG	MA0469.2	E2F3	13.4891	0.864486	662	679	1	AAAATAGGAGCCTTTTTG	MA0984.1	DOF5.7	5.245	0.867904687937898	10	17	-1	GGAAGGGG
MA0220.1	en	6.101	0.829276441744516	451	457	1	CTAATAA	MA0469.1	E2F3	9.01909	0.854931	192	206	1	TTCCCTCTCTCAACA	MA0984.1	DOF5.7	4.537	0.846800431944459	20	27	1	ATAAAAAC
MA0027.2	EN1	2.729	0.801468929738497	52	59	1	GTAAATAA	MA0470.1	E2F4	4.47609	0.815694	190	200	-1	GAGAGGGAACA	MA0984.1	DOF5.7	5.983	0.889903192066651	21	28	1	TAAAAACC
MA0027.2	EN1	3.634	0.821133723889891	71	78	1	TCAATTGA	MA0471.1	E2F6	11.0665	0.924294	190	200	-1	GAGAGGGAACA	MA0984.1	DOF5.7	3.944	0.829124127136396	22	29	1	AAAAACCT
MA0027.2	EN1	4.334	0.836344061907544	92	99	1	TGAATTAG	MA0471.1	E2F6	7.23628	0.867784	79	89	1	GGGAGGAAGAA	MA0984.1	DOF5.7	3.032	0.801938983822815	92	99	-1	TAGAGAGG
MA0027.2	EN1	5.090	0.852771226966609	175	182	1	GTAATAAA	MA0471.1	E2F6	7.14356	0.866416	856	866	-1	GGGAAGGAAAA	MA0984.1	DOF5.7	3.469	0.814965198327239	118	125	-1	GGAAGGTC
MA0027.2	EN1	3.926	0.827478607748684	418	425	1	ACAATTTT	MA0471.1	E2F6	3.82367	0.817435	75	85	1	GGCTGGGAGGA	MA0984.1	DOF5.7	5.135	0.864625778108409	169	176	-1	CAAAGGCC
MA0027.2	EN1	5.699	0.866004221041967	451	458	1	CTAATAAA	MA0471.1	E2F6	2.9204	0.804109	861	871	-1	TGGTGGGGAAG	MA0984.1	DOF5.7	5.962	0.88927721837193	177	184	-1	AAAAGCTG
MA0642.1	EN2	3.972	0.813535835343923	70	79	1	CTCAATTGAA	MA0154.2	EBF1	7.77791	0.896234	323	333	-1	CTCACCTGGGC	MA0984.1	DOF5.7	5.679	0.88084147762879	178	185	-1	GAAAAGCT
MA0642.1	EN2	5.812	0.853409798611113	91	100	1	CTGAATTAGT	MA0154.2	EBF1	2.82519	0.83991	263	273	1	CTCCCCAGGCT	MA0984.1	DOF5.7	3.889	0.827484672221652	179	186	-1	TGAAAAGC
MA0642.1	EN2	4.629	0.827773440706175	187	196	1	GGGCATTAGC	MA0154.2	EBF1	2.40107	0.835087	462	472	-1	ATCTGCTGAGA	MA0984.1	DOF5.7	5.265	0.868500853361441	194	201	-1	AAAGGGGC
MA0543.1	eor-1	8.001	0.818503767284007	263	277	1	CCAGAAACACACACA	MA0154.2	EBF1	1.56672	0.825599	1	11	-1	GCCTCATGACA	MA0984.1	DOF5.7	8.573	0.967106614415528	195	202	-1	GAAAGGGG
MA0543.1	eor-1	13.522	0.894311797787264	345	359	1	AACAAGAGGGAGAGA	MA0154.2	EBF1	1.11713	0.820486	273	283	1	TGCCCCAGGTC	MA0984.1	DOF5.7	5.534	0.8765192783081	196	203	-1	AGAAAGGG
MA0543.1	eor-1	13.885	0.899296096840457	347	361	1	CAAGAGGGAGAGAGA	MA0154.1	EBF1	7.1775	0.818257	264	273	-1	AGCCTGGGGA	MA0984.1	DOF5.7	3.219	0.807513130532946	197	204	-1	AAGAAAGG
MA0543.1	eor-1	10.396	0.851389156353976	349	363	1	AGAGGGAGAGAGAAA	MA0154.2	EBF1	0.875828	0.817742	767	777	-1	TGCTCATTGGA	MA0984.1	DOF5.7	5.019	0.861168018651857	232	239	1	GTAAGGAG
MA0543.1	eor-1	12.980	0.886869676335939	351	365	1	AGGGAGAGAGAAAGA	MA0154.2	EBF1	0.456366	0.812972	766	776	1	TTCCAATGAGC	MA0984.1	DOF5.7	4.227	0.837559867879536	233	240	1	TAAGGAGA
MA0543.1	eor-1	18.434	0.961757739796319	353	367	1	GGAGAGAGAAAGAGA	MA0154.2	EBF1	0.345956	0.811716	960	970	1	CTCTTCAAAGA	MA0984.1	DOF5.7	4.584	0.848201420689786	303	310	-1	TTAAAATA
MA0543.1	eor-1	18.942	0.968733012300513	355	369	1	AGAGAGAAAGAGAGA	MA0162.2	EGR1	5.02445	0.833988	857	870	1	TTTCCTTCCCCACC	MA0984.1	DOF5.7	5.754	0.883077097967078	307	314	1	TTAAAAGC
MA0543.1	eor-1	13.486	0.89381748713736	357	371	1	AGAGAAAGAGAGAGG	MA0162.2	EGR1	4.34955	0.82676	145	158	1	TCCTCACCCCTGTA	MA0984.1	DOF5.7	5.781	0.883881921288862	308	315	1	TAAAAGCT
MA0543.1	eor-1	12.404	0.878960705937483	359	373	1	AGAAAGAGAGAGGGA	MA0162.2	EGR1	3.47525	0.817397	510	523	1	CTTTCTCCTACGTG	MA0984.1	DOF5.7	4.769	0.853715950857563	309	316	1	AAAAGCTA
MA0543.1	eor-1	14.082	0.90200107456354	361	375	1	AAAGAGAGAGGGAGA	MA0598.1	EHF	7.5221	0.887497	81	88	-1	TCTTCCTC	MA0984.1	DOF5.7	3.353	0.811507438870687	323	330	1	AAAATAGC
MA0543.1	eor-1	19.901	0.981900898779887	363	377	1	AGAGAGAGGGAGAGA	MA0598.1	EHF	6.55236	0.870194	142	149	1	CTTTCCTC	MA0984.1	DOF5.7	4.769	0.853715950857563	327	334	-1	AAAAGCTA
MA0543.1	eor-1	15.337	0.919233293053232	365	379	1	AGAGAGGGAGAGAGA	MA0598.1	EHF	6.55236	0.870194	860	867	1	CCTTCCCC	MA0984.1	DOF5.7	5.679	0.88084147762879	328	335	-1	GAAAAGCT
MA0543.1	eor-1	12.117	0.875019951589641	367	381	1	AGAGGGAGAGAGAGA	MA0473.1	ELF1	6.90426	0.844188	77	89	1	CTGGGAGGAAGAA	MA0984.1	DOF5.7	4.762	0.853507292959323	329	336	-1	AGAAAAGC
MA0543.1	eor-1	13.427	0.893007366905574	369	383	1	AGGGAGAGAGAGACG	MA0473.1	ELF1	4.71904	0.815979	855	867	-1	GGGGAAGGAAAAA	MA0984.1	DOF5.7	6.734	0.912289203720707	336	343	1	TAAAGATA
MA0543.1	eor-1	8.022	0.818792115163117	371	385	1	GGAGAGAGAGACGGG	MA0473.1	ELF1	4.22122	0.809553	696	708	1	AAAAGAAGAAATG	MA0984.1	DOF5.7	7.339	0.930323207782897	376	383	-1	GAAAGGCG
MA0543.1	eor-1	10.803	0.856977612868163	373	387	1	AGAGAGAGACGGGGA	MA0473.1	ELF1	4.01286	0.806863	141	153	-1	GGGTGAGGAAAGG	MA0984.1	DOF5.7	4.634	0.849691834248645	377	384	-1	AGAAAGGC
MA0543.1	eor-1	13.420	0.89291125094587	375	389	1	AGAGAGACGGGGAGG	MA0136.1	ELF5	9.17192	0.920971	855	863	1	TTTTTCCTT	MA0984.1	DOF5.7	7.607	0.938311824458379	386	393	-1	AAAAGATA
MA0543.1	eor-1	8.108	0.819972968382331	531	545	1	GCGGAAAAGGAGGGA	MA0136.1	ELF5	8.15682	0.887796	81	89	-1	TTCTTCCTC	MA0984.1	DOF5.7	5.799	0.884418470170051	387	394	-1	AAAAAGAT
MA0997.1	ERF069	6.538	0.878120441277606	215	223	1	CAGCCGTTA	MA0136.1	ELF5	7.68533	0.872387	677	685	1	TTGTTCCTT	MA0984.1	DOF5.7	7.797	0.943975395982042	388	395	-1	AAAAAAGA
MA0997.1	ERF069	5.349	0.834175381243229	503	511	1	TCGCCAGCT	MA0136.2	ELF5	7.08548	0.845938	79	89	1	GGGAGGAAGAA	MA0984.1	DOF5.7	6.900	0.917237376736118	389	396	-1	AAAAAAAG
MA0999.1	ERF098	4.936	0.820508773270863	5	12	1	CTGCAGTC	MA0136.1	ELF5	6.42977	0.831354	930	938	-1	AGGATCCTT	MA0984.1	DOF5.7	5.707	0.881676109221751	390	397	-1	AAAAAAAA
MA0999.1	ERF098	5.033	0.824388904983129	215	222	1	CAGCCGTT	MA0136.1	ELF5	6.40343	0.830493	141	149	1	CCTTTCCTC	MA0984.1	DOF5.7	5.707	0.881676109221751	391	398	-1	AAAAAAAA
MA0999.1	ERF098	5.473	0.84198950244083	503	510	1	TCGCCAGC	MA0136.1	ELF5	6.1384	0.821831	413	421	1	AATTTCCCA	MA0984.1	DOF5.7	5.707	0.881676109221751	392	399	-1	AAAAAAAA
MA1001.1	ERF11	6.792	0.869828803301147	215	224	1	CAGCCGTTAC	MA0136.1	ELF5	5.92674	0.814914	650	658	1	AATTTCTTT	MA0984.1	DOF5.7	4.732	0.852613044824008	393	400	-1	GAAAAAAA
MA1001.1	ERF11	4.780	0.801297725061022	503	512	1	TCGCCAGCTA	MA0136.1	ELF5	5.75192	0.809201	659	667	-1	TATTTTCTG	MA0188.1	Dr	11.527	0.999993425809431	405	411	1	CCAATTA
MA1002.1	ERF112	6.968	0.833620469358345	214	223	1	CCAGCCGTTA	MA0136.2	ELF5	5.06547	0.808285	855	865	-1	GGAAGGAAAAA	MA0986.1	DREB2C	5.637	0.814962210535945	126	133	1	CACTGCCA
MA0993.1	ERF7	6.305	0.842608017573138	216	225	1	AGCCGTTACG	MA0136.1	ELF5	5.56894	0.80322	713	721	-1	CATTTACTT	MA0986.1	DREB2C	5.330	0.808375325724611	265	272	1	CCCCGACT
MA0993.1	ERF7	4.997	0.80007831453833	504	513	1	CGCCAGCTAT	MA0028.1	ELK1	6.3278	0.822528	857	866	-1	GGGAAGGAAA	MA0919.1	dsc-1	7.310	0.847911939534466	404	413	-1	TATAATTGGC
MA0994.1	ERF8	6.155	0.817582318616776	216	225	1	AGCCGTTACG	MA0076.2	ELK4	5.93591	0.833292	80	90	-1	TTTCTTCCTCC	MA0919.1	dsc-1	7.310	0.847911939534466	404	413	1	GCCAATTATA
MA0474.2	ERG	4.288	0.814869920996337	530	539	1	GGCGGAAAAG	MA0612.1	EMX1	10.5061	0.958314	443	452	-1	ATTAATTAAC	MA0611.1	Dux	4.559	0.819596118562089	32	39	-1	GCAAGCAG
MA0420.1	ERT1	5.905	0.808087293971235	323	330	1	GTCAGAAC	MA0612.1	EMX1	10.1593	0.948569	443	452	1	GTTAATTAAT	MA0611.1	Dux	4.870	0.826368903122856	163	170	-1	CCAATCGG
MA0420.1	ERT1	7.032	0.84049992304653	340	347	1	ATGGGAAC	MA0612.1	EMX1	10.0445	0.945344	739	748	-1	CCTAATTATG	MA0611.1	Dux	4.870	0.826368903122856	405	412	1	CCAATTAT
MA0420.1	ERT1	5.929	0.808777536294045	512	519	1	ATCGGATT	MA0612.1	EMX1	9.54896	0.931421	739	748	1	CATAATTAGG	MA0468.1	DUX4	0.809	0.814504570746829	33	43	-1	CAAAGCAAGCA
MA0592.2	Esrra	5.158	0.811682313983264	75	85	1	TTGAAGGTGGC	MA0612.1	EMX1	9.39669	0.927142	423	432	-1	TCTAATTATT	MA0915.1	dve	4.303	0.812011673533264	6	13	1	TTAACCCC
MA0592.2	Esrra	4.693	0.805902178607122	424	434	1	TTCAGGTTCAT	MA0612.1	EMX1	9.06114	0.917714	423	432	1	AATAATTAGA	MA0915.1	dve	4.303	0.812011673533264	275	282	1	TTCATCCC
MA0643.1	Esrrg	5.516	0.840776385427829	76	85	1	TGAAGGTGGC	MA0612.1	EMX1	9.04187	0.917173	546	555	1	TATAATTACT	MA0915.1	dve	5.366	0.835512298801859	349	356	-1	ATATTCCA
MA0644.1	ESX1	4.372	0.80533128588979	91	100	1	CTGAATTAGT	MA0612.1	EMX1	7.97104	0.887085	546	555	-1	AGTAATTATA	MA0915.1	dve	5.366	0.835512298801859	411	418	1	ATAAACCA
MA0644.1	ESX1	7.178	0.877468634503991	174	183	1	AGTAATAAAC	MA0612.1	EMX1	7.15037	0.864026	29	38	1	TCTAATTGAA	MA0470.1	E2F4	4.612	0.817846415623701	120	130	-1	CAGTGGGAAGG
MA0644.1	ESX1	5.833	0.842891038678581	417	426	1	AACAATTTTC	MA0612.1	EMX1	6.94077	0.858137	943	952	-1	ATTAATAAAG	MA0471.1	E2F6	6.419	0.855726310507849	120	130	-1	CAGTGGGAAGG
MA0644.1	ESX1	7.069	0.8746664352884	450	459	1	CCTAATAAAG	MA0612.1	EMX1	6.54829	0.847109	767	776	1	TCCAATGAGC	MA0471.1	E2F6	5.327	0.839615219953049	235	245	1	AGGAGAGAGAG
MA0098.3	ETS1	5.716	0.830943771254411	530	539	1	GGCGGAAAAG	MA0612.1	EMX1	6.46592	0.844795	410	419	1	GATAATTTCC	MA0471.1	E2F6	4.031	0.820494365228671	237	247	1	GAGAGAGAGAG
MA0916.1	Ets21C	5.394	0.829521586362661	263	270	1	CCAGAAAC	MA0612.1	EMX1	6.24841	0.838683	947	956	1	ATTAATTTTT	MA0471.1	E2F6	4.031	0.820494365228671	239	249	1	GAGAGAGAGAG
MA0761.1	ETV1	5.834	0.825927081474991	530	539	1	GGCGGAAAAG	MA0612.1	EMX1	6.13246	0.835425	29	38	-1	TTCAATTAGA	MA0471.1	E2F6	4.031	0.820494365228671	241	251	1	GAGAGAGAGAG
MA0762.1	ETV2	6.137	0.818424229064155	410	420	1	AAGCGCAAACA	MA0612.1	EMX1	5.8341	0.827042	316	325	-1	GGCAATGAGC	MA0471.1	E2F6	4.031	0.820494365228671	243	253	1	GAGAGAGAGAG
MA0764.1	ETV4	5.847	0.826419003305332	530	539	1	GGCGGAAAAG	MA0612.1	EMX1	5.67694	0.822626	410	419	-1	GGAAATTATC	MA0471.1	E2F6	4.031	0.820494365228671	245	255	1	GAGAGAGAGAG
MA0765.1	ETV5	6.154	0.8479621754857	530	539	1	GGCGGAAAAG	MA0612.1	EMX1	5.646	0.821757	1083	1092	-1	AATAAATAGC	MA0471.1	E2F6	4.031	0.820494365228671	247	257	1	GAGAGAGAGAG
MA0645.1	ETV6	3.452	0.807152635027391	394	403	1	GGAGGCAGTG	MA0612.1	EMX1	5.61052	0.82076	947	956	-1	AAAAATTAAT	MA0471.1	E2F6	4.031	0.820494365228671	249	259	1	GAGAGAGAGAG
MA0645.1	ETV6	5.609	0.844094005435365	530	539	1	GGCGGAAAAG	MA0612.1	EMX1	5.53836	0.818732	536	545	-1	CCCAATAACT	MA0471.1	E2F6	4.031	0.820494365228671	251	261	1	GAGAGAGAGAG
MA0221.1	eve	5.342	0.831675429559838	92	98	1	TGAATTA	MA0612.1	EMX1	5.2378	0.810287	715	724	1	GTAAATGGCT	MA0471.1	E2F6	4.031	0.820494365228671	253	263	1	GAGAGAGAGAG
MA0221.1	eve	6.601	0.877395948467635	451	457	1	CTAATAA	MA0612.1	EMX1	5.1326	0.807332	1083	1092	1	GCTATTTATT	MA0471.1	E2F6	3.672	0.815197770440051	255	265	1	GAGAGAGAGAC
MA0221.1	eve	5.205	0.826700281751761	549	555	1	AAAATGA	MA0612.1	EMX1	5.11695	0.806892	943	952	1	CTTTATTAAT	MA0189.1	E5	8.077	0.924386516309106	3	9	-1	TTAATGG
MA0221.1	eve	4.602	0.804802368406724	577	583	1	ATAATGC	MA0612.1	EMX1	4.94195	0.801975	316	325	1	GCTCATTGCC	MA0189.1	E5	5.054	0.818874454812166	18	24	-1	TTTATGA
MA0887.1	EVX1	6.105	0.863857004672127	21	30	1	GCTCAGTAGC	MA0612.1	EMX1	4.89102	0.800544	385	394	-1	TCTAATTTTA	MA0189.1	E5	4.520	0.800236201143834	232	238	1	GTAAGGA
MA0887.1	EVX1	6.139	0.864630708235209	165	174	1	AAAGATTAGA	MA0886.1	EMX2	11.5496	0.96558	443	452	-1	ATTAATTAAC	MA0189.1	E5	5.368	0.829834027193919	317	323	1	GAAATGA
MA0887.1	EVX1	5.463	0.849247660922167	174	183	1	AGTAATAAAC	MA0886.1	EMX2	11.4085	0.963194	739	748	1	CATAATTAGG	MA0189.1	E5	5.643	0.839432378802142	335	341	1	CTAAAGA
MA0887.1	EVX1	6.183	0.865631971669786	187	196	1	GGGCATTAGC	MA0886.1	EMX2	11.142	0.958686	443	452	1	GTTAATTAAT	MA0189.1	E5	4.707	0.806763080237426	353	359	1	ATATTTA
MA0887.1	EVX1	3.356	0.801300795998234	417	426	1	AACAATTTTC	MA0886.1	EMX2	10.9567	0.955553	423	432	1	AATAATTAGA	MA0189.1	E5	6.229	0.859885593501847	354	360	-1	TTAAATA
MA0887.1	EVX1	4.525	0.827902544975964	450	459	1	CCTAATAAAG	MA0886.1	EMX2	10.2352	0.943352	739	748	-1	CCTAATTATG	MA0189.1	E5	5.379	0.830217961258248	357	363	1	TTAATGT
MA0888.1	EVX2	6.261	0.87159297993509	21	30	1	GCTCAGTAGC	MA0886.1	EMX2	9.45093	0.930089	546	555	-1	AGTAATTATA	MA0189.1	E5	5.413	0.831404666547992	405	411	1	CCAATTA
MA0888.1	EVX2	4.446	0.832449880308491	91	100	1	CTGAATTAGT	MA0886.1	EMX2	9.30424	0.927608	423	432	-1	TCTAATTATT	MA0189.1	E5	7.010	0.8871449120692	406	412	-1	ATAATTG
MA0888.1	EVX2	5.786	0.861348918049341	165	174	1	AAAGATTAGA	MA0886.1	EMX2	9.17274	0.925384	546	555	1	TATAATTACT	MA0292.1	ECM22	5.184	0.817189243276691	60	66	1	TGCCCGA
MA0888.1	EVX2	4.561	0.834930021607146	174	183	1	AGTAATAAAC	MA0886.1	EMX2	8.54911	0.914838	29	38	-1	TTCAATTAGA	MA0292.1	ECM22	5.184	0.817189243276691	264	270	1	ACCCCGA
MA0888.1	EVX2	6.864	0.884597546918473	187	196	1	GGGCATTAGC	MA0886.1	EMX2	8.13768	0.90788	316	325	-1	GGCAATGAGC	MA0293.1	ECM23	5.920	0.80994814696811	336	346	-1	AAATATCTTTA
MA0888.1	EVX2	3.992	0.822658713790322	450	459	1	CCTAATAAAG	MA0886.1	EMX2	7.27637	0.893314	767	776	1	TCCAATGAGC	MA0534.1	EcR::usp	5.966	0.808443962390747	185	199	1	CAAGTTGAAGCCCCT
MA0888.1	EVX2	3.135	0.804176269503823	513	522	1	TCGGATTATA	MA0886.1	EMX2	5.79629	0.868284	410	419	-1	GGAAATTATC	MA0294.1	EDS1	8.212	0.85248333222573	199	207	-1	AGGAAGAAA
MA0222.1	exd	6.622	0.832793531251602	434	441	1	TTTTGATT	MA0886.1	EMX2	5.67923	0.866305	943	952	1	CTTTATTAAT	MA0294.1	EDS1	8.796	0.868350898679548	349	357	1	TGGAATATT
MA0222.1	exd	6.375	0.823923749001531	584	591	1	TTTTGGCG	MA0886.1	EMX2	5.60522	0.865053	1	10	1	TGTCATGAGG	MA0294.1	EDS1	10.226	0.907204700098998	394	402	-1	AGGAAAAAA
MA0224.1	exex	6.838	0.850077777428596	52	58	1	GTAAATA	MA0886.1	EMX2	5.37143	0.861099	947	956	-1	AAAAATTAAT	MA0990.1	EDT1	5.510	0.810504135662322	18	27	1	TCATAAAAAC
MA0224.1	exex	6.201	0.828050476861601	92	98	1	TGAATTA	MA0886.1	EMX2	4.98599	0.854581	385	394	1	TAAAATTAGA	MA0990.1	EDT1	6.969	0.844272407972747	305	314	1	TTTTAAAAGC
MA0224.1	exex	7.838	0.884657527141303	175	181	1	GTAATAA	MA0886.1	EMX2	4.45644	0.845626	1	10	-1	CCTCATGACA	MA0990.1	EDT1	8.292	0.874892986633949	353	362	-1	CATTAAATAT
MA0224.1	exex	7.388	0.869096639770584	451	457	1	CTAATAA	MA0886.1	EMX2	3.06224	0.822048	702	711	1	AGAAATGAAT	MA0990.1	EDT1	5.522	0.810781873337253	354	363	-1	ACATTAAATA
MA0156.2	FEV	4.824	0.822720821823862	530	539	1	GGCGGAAAAG	MA0886.1	EMX2	2.5067	0.812653	1083	1092	-1	AATAAATAGC	MA0990.1	EDT1	11.854	0.957334786476125	354	363	1	TATTTAATGT
MA0295.1	FHL1	7.071	0.834298935182798	222	229	1	TACGCACA	MA0886.1	EMX2	2.11002	0.805945	433	442	-1	CCATATTAAC	MA0162.2	EGR1	6.472	0.849489729712389	118	131	1	GACCTTCCCACTGC
MA0820.1	FIGLA	5.726	0.831210034018062	152	161	1	ACCACCAGAC	MA0886.1	EMX2	2.01767	0.804383	447	456	-1	GCATATTAAT	MA0162.2	EGR1	2.597	0.807991724951072	236	249	-1	CTCTCTCTCTCTCC
MA0820.1	FIGLA	4.561	0.808007243193985	210	219	1	CACACCAGCC	MA0027.2	EN1	10.5204	0.970179	30	37	-1	TCAATTAG	MA0026.1	Eip74EF	7.540	0.872896183089207	13	19	-1	GAGGAAG
MA0820.1	FIGLA	5.103	0.818802017980809	213	222	1	ACCAGCCGTT	MA0027.2	EN1	10.4626	0.968924	424	431	1	ATAATTAG	MA0026.1	Eip74EF	7.540	0.872896183089207	202	208	-1	GAGGAAG
MA0446.1	fkh	9.108	0.85981099212125	248	258	1	TGTTAACCCAA	MA0027.2	EN1	10.4626	0.968924	740	747	1	ATAATTAG	MA0026.1	Eip74EF	6.627	0.836806378278255	214	220	-1	CCAGAAG
MA0297.1	FKH2	7.737	0.856453067849651	52	58	1	GTAAATA	MA0027.2	EN1	9.94502	0.957677	444	451	1	TTAATTAA	MA0026.1	Eip74EF	6.669	0.838466588357181	397	403	-1	AAGGAAA
MA0297.1	FKH2	10.548	0.931782280026501	178	184	1	ATAAACA	MA0027.2	EN1	9.94502	0.957677	444	451	-1	TTAATTAA	MA0473.2	ELF1	5.536	0.804838647106014	212	223	-1	ATACCAGAAGTT
MA0297.1	FKH2	7.737	0.856453067849651	414	420	1	GCAAACA	MA0027.2	EN1	9.93136	0.95738	424	431	-1	CTAATTAT	MA0136.2	ELF5	8.627	0.881142247723502	11	21	-1	ATGAGGAAGGG
MA0920.1	fkh-2	4.192	0.818162897052119	41	48	1	ATAGACAG	MA0027.2	EN1	9.93136	0.95738	740	747	-1	CTAATTAT	MA0136.2	ELF5	6.600	0.843358421206506	200	210	-1	GTGAGGAAGAA
MA0920.1	fkh-2	8.500	0.9056763598601	52	59	1	GTAAATAA	MA0027.2	EN1	9.64301	0.951115	547	554	1	ATAATTAC	MA0136.2	ELF5	4.486	0.803952891232689	212	222	-1	TACCAGAAGTT
MA0920.1	fkh-2	11.796	0.972631878294432	178	185	1	ATAAACAC	MA0027.2	EN1	9.32238	0.944148	547	554	-1	GTAATTAT	MA0136.2	ELF5	5.972	0.831652331885997	395	405	-1	GCAAGGAAAAA
MA0920.1	fkh-2	4.843	0.831387424509871	205	212	1	AGAAACAC	MA0027.2	EN1	7.61425	0.907032	768	775	1	CCAATGAG	MA0028.2	ELK1	6.586	0.850666046042742	212	221	-1	ACCAGAAGTT
MA0920.1	fkh-2	4.843	0.831387424509871	265	272	1	AGAAACAC	MA0027.2	EN1	7.00527	0.893799	317	324	-1	GCAATGAG	MA0759.1	ELK3	7.790	0.851454756558606	212	221	-1	ACCAGAAGTT
MA0920.1	fkh-2	8.041	0.896352153864542	315	322	1	AAAAACAA	MA0027.2	EN1	6.72071	0.887616	386	393	1	AAAATTAG	MA0076.2	ELK4	6.005	0.834363051682323	10	20	1	CCCCTTCCTCA
MA0920.1	fkh-2	4.586	0.82616668171933	404	411	1	GAAAAAAA	MA0027.1	En1	6.24522	0.874283	644	654	-1	AAATTGTTCGC	MA0076.2	ELK4	3.879	0.801405432057915	199	209	1	TTTCTTCCTCA
MA0920.1	fkh-2	6.191	0.858770931442359	414	421	1	GCAAACAA	MA0027.2	EN1	5.91345	0.870075	948	955	-1	AAAATTAA	MA0076.2	ELK4	4.291	0.807792327300274	211	221	1	AAACTTCTGGT
MA0920.1	fkh-2	5.812	0.851071859389382	518	525	1	TTATACAA	MA0027.2	EN1	5.61477	0.863585	386	393	-1	CTAATTTT	MA0542.1	elt-3	6.615	0.847409191459938	18	25	-1	TTTTATGA
MA0920.1	fkh-2	4.586	0.82616668171933	544	551	1	GAAAAAAA	MA0027.2	EN1	5.58045	0.862839	411	418	-1	GAAATTAT	MA0128.1	EmBP-1	7.685	0.839429718460166	293	300	-1	AGACTTGG
MA0920.1	fkh-2	4.213	0.818589494712047	545	552	1	AAAAAAAA	MA0027.1	En1	5.92634	0.861494	133	143	-1	AGGTGGTACCT	MA0219.1	ems	8.594	0.958069628179238	3	9	-1	TTAATGG
MA0558.1	FLC	13.014	0.835718357072018	30	50	1	CTTTTCTTAAAATAGACAGCC	MA0027.2	EN1	5.48224	0.860705	537	544	-1	CCAATAAC	MA0219.1	ems	6.433	0.874710477244877	18	24	-1	TTTATGA
MA0475.2	FLI1	3.498	0.822346914873889	530	539	1	GGCGGAAAAG	MA0027.2	EN1	5.39651	0.858842	399	406	1	TCAATTTA	MA0219.1	ems	4.627	0.805045217370997	150	156	1	ATAATGT
MA0476.1	FOS	6.972	0.881924825966272	94	104	1	AATTAGTCAGC	MA0027.1	En1	5.84604	0.858274	543	553	-1	TAATTATACCC	MA0219.1	ems	5.287	0.830504282441186	317	323	1	GAAATGA
MA0476.1	FOS	2.058	0.816386196688878	563	573	1	TGTGTGTCAGG	MA0027.2	EN1	5.32642	0.857319	411	418	1	ATAATTTC	MA0219.1	ems	5.124	0.824216664855669	335	341	1	CTAAAGA
MA0099.2	FOS::JUN	5.636	0.816470638357913	92	98	1	TGAATTA	MA0027.1	En1	5.74188	0.854097	832	842	1	AAATTGTTTTA	MA0219.1	ems	5.306	0.831237194920479	354	360	-1	TTAAATA
MA0099.2	FOS::JUN	6.016	0.830341260226049	96	102	1	TTAGTCA	MA0027.2	EN1	5.0945	0.85228	648	655	1	ACAATTTC	MA0219.1	ems	5.924	0.855076137668019	357	363	1	TTAATGT
MA0099.2	FOS::JUN	5.811	0.822858424744555	221	227	1	TTACGCA	MA0027.2	EN1	5.03343	0.850953	30	37	1	CTAATTGA	MA0219.1	ems	5.209	0.827495483841982	405	411	1	CCAATTA
MA0477.1	FOSL1	5.715	0.847996063514558	94	104	1	AATTAGTCAGC	MA0027.2	EN1	4.88563	0.847741	635	642	1	GCAATAAA	MA0219.1	ems	7.161	0.902792597504116	406	412	-1	ATAATTG
MA0477.1	FOSL1	5.987	0.851763603434107	563	573	1	TGTGTGTCAGG	MA0027.1	En1	5.57254	0.847305	409	419	1	TGATAATTTCC	MA0612.1	EMX1	7.318	0.868736216788079	1	10	-1	GTTAATGGTT
MA0478.1	FOSL2	6.524	0.863352666171493	93	103	1	GAATTAGTCAG	MA0027.1	En1	5.54368	0.846148	713	723	1	AAGTAAATGGC	MA0612.1	EMX1	5.528	0.818441467129337	352	361	-1	ATTAAATATT
MA0478.1	FOSL2	4.140	0.830393715876625	562	572	1	TTGTGTGTCAG	MA0027.2	EN1	4.58602	0.841231	944	951	-1	TTAATAAA	MA0612.1	EMX1	5.782	0.825578264008287	356	365	1	TTTAATGTGC
MA0148.3	FOXA1	0.816	0.800351950586932	60	74	1	GGTCTGTGAACTCAA	MA0027.2	EN1	4.47427	0.838803	948	955	1	TTAATTTT	MA0612.1	EMX1	7.515	0.874271449013092	404	413	-1	TATAATTGGC
MA0148.3	FOXA1	2.115	0.814870373348444	244	258	1	GAACTGTTAACCCAA	MA0027.2	EN1	3.95271	0.82747	592	599	-1	ACAATTTT	MA0612.1	EMX1	6.221	0.837913121606157	404	413	1	GCCAATTATA
MA0047.2	Foxa2	5.683	0.812381512488752	248	259	1	TGTTAACCCAAC	MA0027.2	EN1	3.95271	0.82747	831	838	-1	ACAATTTT	MA0886.1	EMX2	6.285	0.876933968251134	1	10	1	AACCATTAAC
MA0845.1	FOXB1	8.110	0.852165267125284	49	59	1	CCTGTAAATAA	MA0027.1	En1	4.9276	0.821439	1012	1022	1	AAAGGGTGGAC	MA0886.1	EMX2	3.158	0.824052702668272	16	25	-1	TTTTATGAGG
MA0032.2	FOXC1	7.426	0.865688546487568	49	59	1	CCTGTAAATAA	MA0027.1	En1	4.91956	0.821117	935	945	-1	AAGTTGTAGGA	MA0886.1	EMX2	2.613	0.814836108570843	316	325	1	AGAAATGAAA
MA0032.2	FOXC1	4.299	0.818749087669336	202	212	1	TAGAGAAACAC	MA0027.2	EN1	3.65533	0.821008	688	695	-1	TAAATCAA	MA0886.1	EMX2	3.524	0.830242195218105	356	365	-1	GCACATTAAA
MA0032.2	FOXC1	4.783	0.82601442123762	312	322	1	CACAAAAACAA	MA0027.1	En1	4.90085	0.820367	395	405	-1	AAATTGAATTT	MA0886.1	EMX2	8.128	0.90810127636409	404	413	1	GCCAATTATA
MA0032.2	FOXC1	6.913	0.857987893345978	411	421	1	AGCGCAAACAA	MA0027.1	En1	4.90085	0.820367	798	808	1	AAATGATAGCT	MA0220.1	en	7.581	0.883993933625579	3	9	-1	TTAATGG
MA0032.2	FOXC1	4.584	0.823027228303552	545	555	1	AAAAAAAATGA	MA0027.2	EN1	3.5541	0.818809	35	42	1	TGAATTAA	MA0220.1	en	6.384	0.839739313502855	354	360	-1	TTAAATA
MA0846.1	FOXC2	6.607	0.838477462741953	49	60	1	CCTGTAAATAAG	MA0027.2	EN1	3.35332	0.814446	521	528	-1	AAAATCAC	MA0220.1	en	5.976	0.824655031957265	405	411	1	CCAATTA
MA0846.1	FOXC2	5.489	0.820993130203745	202	213	1	TAGAGAAACACA	MA0027.2	EN1	3.35332	0.814446	821	828	1	AAAATCAC	MA0220.1	en	8.445	0.915937118075064	406	412	-1	ATAATTG
MA0846.1	FOXC2	4.427	0.804384578186234	222	233	1	TACGCACACACA	MA0027.1	En1	4.68874	0.81186	519	529	1	ACGTGATTTTG	MA0027.2	EN1	4.709	0.844492457274144	2	9	1	ACCATTAA
MA0846.1	FOXC2	5.625	0.82312002575401	312	323	1	CACAAAAACAAG	MA0027.1	En1	4.65988	0.810703	593	603	1	AAATTGTTACA	MA0027.2	EN1	3.034	0.808096291303331	163	170	-1	CCAATCGG
MA0846.1	FOXC2	10.241	0.895309362960065	411	422	1	AGCGCAAACAAT	MA0027.1	En1	4.65409	0.81047	761	771	-1	TTGGAATGTTC	MA0027.2	EN1	4.383	0.83740878556878	405	412	-1	ATAATTGG
MA0846.1	FOXC2	5.060	0.814284025857688	545	556	1	AAAAAAAATGAA	MA0027.2	EN1	3.12126	0.809403	715	722	-1	CCATTTAC	MA0027.2	EN1	9.672	0.952333753819303	405	412	1	CCAATTAT
MA0031.1	FOXD1	9.167	0.887570539430873	52	59	1	GTAAATAA	MA0027.2	EN1	2.75657	0.801479	556	563	1	GTAACTAA	MA0642.1	EN2	7.203	0.88355364801582	1	10	1	AACCATTAAC
MA0031.1	FOXD1	7.864	0.843734327121024	178	185	1	ATAAACAC	MA0027.2	EN1	2.75657	0.801479	1088	1095	-1	GTAAATAA	MA0642.1	EN2	3.523	0.80380572148144	162	171	-1	GCCAATCGGA
MA0031.1	FOXD1	8.102	0.851741248479231	414	421	1	GCAAACAA	MA0027.2	EN1	2.74267	0.801177	1084	1091	-1	ATAAATAG	MA0642.1	EN2	4.049	0.815204474024126	404	413	-1	TATAATTGGC
MA0847.1	FOXD2	2.461	0.806301111036157	37	43	1	TAAAATA	MA0642.1	EN2	9.76891	0.937082	739	748	1	CATAATTAGG	MA0642.1	EN2	8.597	0.913762509317158	404	413	1	GCCAATTATA
MA0847.1	FOXD2	4.651	0.852746654153182	41	47	1	ATAGACA	MA0642.1	EN2	9.69222	0.93542	443	452	-1	ATTAATTAAC	MA0543.1	eor-1	7.562	0.812475923525462	232	246	1	GTAAGGAGAGAGAGA
MA0847.1	FOXD2	10.184	0.970090576557976	52	58	1	GTAAATA	MA0642.1	EN2	9.63258	0.934127	739	748	-1	CCTAATTATG	MA0543.1	eor-1	16.669	0.937522787099662	234	248	1	AAGGAGAGAGAGAGA
MA0847.1	FOXD2	5.449	0.869670646576646	132	138	1	GTACATA	MA0642.1	EN2	8.70393	0.914003	316	325	-1	GGCAATGAGC	MA0543.1	eor-1	19.179	0.971987224079045	236	250	1	GGAGAGAGAGAGAGA
MA0847.1	FOXD2	5.815	0.877432778440039	136	142	1	ATAAATT	MA0642.1	EN2	8.57821	0.911279	443	452	1	GTTAATTAAT	MA0543.1	eor-1	19.218	0.972522727283107	238	252	1	AGAGAGAGAGAGAGA
MA0847.1	FOXD2	10.549	0.977831500410813	178	184	1	ATAAACA	MA0642.1	EN2	8.51064	0.909814	29	38	-1	TTCAATTAGA	MA0543.1	eor-1	19.218	0.972522727283107	240	254	1	AGAGAGAGAGAGAGA
MA0847.1	FOXD2	3.195	0.821867790784055	205	211	1	AGAAACA	MA0642.1	EN2	8.42865	0.908037	767	776	1	TCCAATGAGC	MA0543.1	eor-1	19.218	0.972522727283107	242	256	1	AGAGAGAGAGAGAGA
MA0847.1	FOXD2	3.029	0.818347261031806	207	213	1	AAACACA	MA0642.1	EN2	7.9462	0.897582	423	432	1	AATAATTAGA	MA0543.1	eor-1	19.218	0.972522727283107	244	258	1	AGAGAGAGAGAGAGA
MA0847.1	FOXD2	4.612	0.851919541741509	225	231	1	GCACACA	MA0642.1	EN2	7.61722	0.890453	423	432	-1	TCTAATTATT	MA0543.1	eor-1	19.218	0.972522727283107	246	260	1	AGAGAGAGAGAGAGA
MA0847.1	FOXD2	3.566	0.829735962700227	227	233	1	ACACACA	MA0642.1	EN2	7.40063	0.88576	546	555	1	TATAATTACT	MA0543.1	eor-1	19.218	0.972522727283107	248	262	1	AGAGAGAGAGAGAGA
MA0847.1	FOXD2	3.195	0.821867790784055	265	271	1	AGAAACA	MA0642.1	EN2	7.09916	0.879227	546	555	-1	AGTAATTATA	MA0543.1	eor-1	19.218	0.972522727283107	250	264	1	AGAGAGAGAGAGAGA
MA0847.1	FOXD2	3.029	0.818347261031806	267	273	1	AAACACA	MA0642.1	EN2	4.31855	0.818969	1	10	-1	CCTCATGACA	MA0543.1	eor-1	13.389	0.892485594552898	252	266	1	AGAGAGAGAGAGACC
MA0847.1	FOXD2	3.566	0.829735962700227	269	275	1	ACACACA	MA0642.1	EN2	4.23564	0.817172	410	419	-1	GGAAATTATC	MA0543.1	eor-1	8.236	0.821730517359766	258	272	1	AGAGAGACCCCGACT
MA0847.1	FOXD2	3.566	0.829735962700227	271	277	1	ACACACA	MA0642.1	EN2	4.17278	0.81581	943	952	1	CTTTATTAAT	MA0543.1	eor-1	7.958	0.8179133406744	378	392	-1	AAAGATAGAGAAAGG
MA0847.1	FOXD2	3.566	0.829735962700227	273	279	1	ACACACA	MA0642.1	EN2	4.01923	0.812483	1	10	1	TGTCATGAGG	MA0543.1	eor-1	12.428	0.879290246370752	380	394	-1	AAAAAGATAGAGAAA
MA0847.1	FOXD2	3.566	0.829735962700227	275	281	1	ACACACA	MA0642.1	EN2	3.98285	0.811694	316	325	1	GCTCATTGCC	MA0543.1	eor-1	10.273	0.849700261633473	382	396	-1	AAAAAAAGATAGAGA
MA0847.1	FOXD2	3.566	0.829735962700227	277	283	1	ACACACA	MA0642.1	EN2	3.73176	0.806253	536	545	-1	CCCAATAACT	MA0543.1	eor-1	7.476	0.811295070306248	386	400	-1	GAAAAAAAAAAGATA
MA0847.1	FOXD2	3.566	0.829735962700227	279	285	1	ACACACA	MA0800.1	EOMES	7.16511	0.815779	489	501	1	TGTGTGAGAAAAC	MA0760.1	ERF	8.541	0.849409758677113	212	221	-1	ACCAGAAGTT
MA0847.1	FOXD2	3.566	0.829735962700227	281	287	1	ACACACA	MA0800.1	EOMES	6.24012	0.800651	326	338	1	CAGGTGAGACGGC	MA0995.1	ERF039	6.216	0.837555424450712	264	273	-1	CAGTCGGGGT
MA0847.1	FOXD2	3.566	0.829735962700227	283	289	1	ACACACA	MA0474.1	Erg	11.1997	0.920242	80	90	1	GGAGGAAGAAA	MA0997.1	ERF069	5.314	0.832881792428088	56	64	1	CTGCTGCCC
MA0847.1	FOXD2	3.566	0.829735962700227	285	291	1	ACACACA	MA0474.1	Erg	7.49189	0.869694	854	864	-1	GAAGGAAAAAA	MA0997.1	ERF069	4.937	0.818947992904993	174	182	-1	AAGCTGCAA
MA0847.1	FOXD2	3.566	0.829735962700227	287	293	1	ACACACA	MA0474.1	Erg	6.60682	0.857628	140	150	-1	TGAGGAAAGGT	MA0997.1	ERF069	4.567	0.805272911144926	362	370	1	GTGCTGTCT
MA0847.1	FOXD2	3.566	0.829735962700227	289	295	1	ACACACA	MA0474.1	Erg	4.03241	0.822532	699	709	1	AGAAGAAATGA	MA0999.1	ERF098	5.097	0.826948991886067	56	63	1	CTGCTGCC
MA0847.1	FOXD2	3.566	0.829735962700227	291	297	1	ACACACA	MA0474.1	Erg	3.52697	0.815641	507	517	-1	GGAGAAAGCAA	MA0999.1	ERF098	4.893	0.818788714882951	269	276	-1	AAGCAGTC
MA0847.1	FOXD2	3.566	0.829735962700227	293	299	1	ACACACA	MA0474.1	Erg	3.3466	0.813182	342	352	-1	AGAGGACGCAC	MA1001.1	ERF11	4.929	0.806372839702065	125	134	1	CCACTGCCAT
MA0847.1	FOXD2	3.566	0.829735962700227	295	301	1	ACACACA	MA0258.2	ESR2	6.68442	0.818075	746	760	1	AGGTCAGTATTATAT	MA1001.1	ERF11	4.965	0.807599041897217	173	182	-1	AAGCTGCAAA
MA0847.1	FOXD2	3.566	0.829735962700227	297	303	1	ACACACA	MA0258.2	ESR2	6.66848	0.817864	327	341	1	AGGTGAGACGGCCTG	MA1001.1	ERF11	5.055	0.810664547385095	362	371	1	GTGCTGTCTT
MA0847.1	FOXD2	3.566	0.829735962700227	299	305	1	ACACACA	MA0258.2	ESR2	6.03411	0.809484	207	221	-1	GGGTCTCCATGCATT	MA1004.1	ERF13	4.513	0.810498396764773	265	272	1	CCCCGACT
MA0847.1	FOXD2	3.566	0.829735962700227	301	307	1	ACACACA	MA0643.1	Esrrg	6.37235	0.849918	378	387	1	GAAAGGTTAA	MA0474.2	ERG	6.452	0.850899727550146	212	221	-1	ACCAGAAGTT
MA0847.1	FOXD2	3.566	0.829735962700227	303	309	1	ACACACA	MA0644.1	ESX1	11.1437	0.978054	443	452	-1	ATTAATTAAC	MA0112.3	ESR1	9.168	0.810083043500035	79	95	1	GAGGTTCACATGACCTC
MA0847.1	FOXD2	3.566	0.829735962700227	305	311	1	ACACACA	MA0644.1	ESX1	9.9667	0.947795	443	452	1	GTTAATTAAT	MA0258.2	ESR2	10.894	0.873685554080355	80	94	-1	AGGTCATGTGAACCT
MA0847.1	FOXD2	3.566	0.829735962700227	307	313	1	ACACACA	MA0644.1	ESX1	9.56434	0.937451	423	432	1	AATAATTAGA	MA0592.2	Esrra	5.810	0.819786933908521	183	193	1	TTCAAGTTGAA
MA0847.1	FOXD2	3.566	0.829735962700227	309	315	1	ACACACA	MA0644.1	ESX1	9.45317	0.934593	29	38	-1	TTCAATTAGA	MA0643.1	Esrrg	5.618	0.842276887589785	88	97	-1	GAGAGGTCAT
MA0847.1	FOXD2	7.764	0.918767191013136	315	321	1	AAAAACA	MA0644.1	ESX1	9.34355	0.931774	423	432	-1	TCTAATTATT	MA0643.1	Esrrg	5.578	0.84168845536941	116	125	-1	GGAAGGTCTT
MA0847.1	FOXD2	9.347	0.952339471722839	414	420	1	GCAAACA	MA0644.1	ESX1	9.28628	0.930302	739	748	-1	CCTAATTATG	MA0643.1	Esrrg	3.062	0.804676068707817	167	176	-1	CAAAGGCCAA
MA0847.1	FOXD2	2.422	0.805473998624484	474	480	1	GTTATCA	MA0644.1	ESX1	8.89705	0.920296	739	748	1	CATAATTAGG	MA0644.1	ESX1	7.177	0.877442926254307	1	10	1	AACCATTAAC
MA0847.1	FOXD2	4.542	0.850434981002609	477	483	1	ATCAACT	MA0644.1	ESX1	8.54187	0.911165	546	555	1	TATAATTACT	MA0644.1	ESX1	4.711	0.814046382532774	352	361	1	AATATTTAAT
MA0847.1	FOXD2	3.353	0.825218656451859	548	554	1	AAAAATG	MA0644.1	ESX1	8.45669	0.908975	546	555	-1	AGTAATTATA	MA0644.1	ESX1	4.678	0.813198010293192	356	365	-1	GCACATTAAA
MA0030.1	FOXF2	9.335	0.813686004834727	310	323	1	CACACAAAAACAAG	MA0644.1	ESX1	7.14137	0.87516	947	956	-1	AAAAATTAAT	MA0644.1	ESX1	9.759	0.943821626939221	404	413	1	GCCAATTATA
MA0030.1	FOXF2	9.632	0.820406930296377	409	422	1	AAAGCGCAAACAAT	MA0644.1	ESX1	6.70895	0.864044	536	545	-1	CCCAATAACT	MA0098.3	ETS1	6.624	0.846373684786643	212	221	-1	ACCAGAAGTT
MA0613.1	FOXG1	7.219	0.87070277465537	52	59	1	GTAAATAA	MA0644.1	ESX1	6.68138	0.863335	943	952	-1	ATTAATAAAG	MA0916.1	Ets21C	7.668	0.872159238211303	213	220	-1	CCAGAAGT
MA0613.1	FOXG1	11.780	0.957199462786433	178	185	1	ATAAACAC	MA0644.1	ESX1	6.63428	0.862124	410	419	-1	GGAAATTATC	MA0761.1	ETV1	6.299	0.834706016866442	212	221	-1	ACCAGAAGTT
MA0613.1	FOXG1	4.962	0.827900094297596	205	212	1	AGAAACAC	MA0644.1	ESX1	6.46518	0.857777	767	776	1	TCCAATGAGC	MA0762.1	ETV2	6.274	0.820543705993118	212	222	-1	TACCAGAAGTT
MA0613.1	FOXG1	4.962	0.827900094297596	265	272	1	AGAAACAC	MA0644.1	ESX1	6.43212	0.856927	385	394	1	TAAAATTAGA	MA0763.1	ETV3	8.238	0.844519969093492	212	221	-1	ACCAGAAGTT
MA0613.1	FOXG1	6.494	0.856953575160738	315	322	1	AAAAACAA	MA0644.1	ESX1	6.11585	0.848796	410	419	1	GATAATTTCC	MA0764.1	ETV4	6.403	0.837275924236027	212	221	-1	ACCAGAAGTT
MA0613.1	FOXG1	7.219	0.87070277465537	414	421	1	GCAAACAA	MA0644.1	ESX1	5.88519	0.842866	943	952	1	CTTTATTAAT	MA0765.1	ETV5	4.564	0.813964570785017	11	20	-1	TGAGGAAGGG
MA0479.1	FOXH1	4.376	0.834186143319012	37	47	1	TAAAATAGACA	MA0644.1	ESX1	5.81657	0.841102	398	407	1	TTCAATTTAT	MA0765.1	ETV5	4.914	0.821448320247432	212	221	-1	ACCAGAAGTT
MA0479.1	FOXH1	8.932	0.898277214853529	174	184	1	AGTAATAAACA	MA0644.1	ESX1	5.78027	0.840169	634	643	1	TGCAATAAAA	MA0645.1	ETV6	5.688	0.845446980985772	11	20	-1	TGAGGAAGGG
MA0479.1	FOXH1	2.912	0.813591470639791	265	275	1	AGAAACACACA	MA0644.1	ESX1	5.60772	0.835733	385	394	-1	TCTAATTTTA	MA0645.1	ETV6	4.743	0.829262653199247	200	209	-1	TGAGGAAGAA
MA0479.1	FOXH1	2.385	0.806177951171246	514	524	1	CGGATTATACA	MA0644.1	ESX1	5.56018	0.834511	988	997	-1	AACATTTAGC	MA0645.1	ETV6	4.556	0.826060040187522	212	221	-1	ACCAGAAGTT
MA0042.2	FOXI1	10.555	0.949417013447772	52	58	1	GTAAATA	MA0644.1	ESX1	5.3397	0.828843	316	325	-1	GGCAATGAGC	MA0221.1	eve	8.029	0.929253693503643	3	9	-1	TTAATGG
MA0042.2	FOXI1	3.591	0.816368191940237	132	138	1	GTACATA	MA0644.1	ESX1	5.30289	0.827896	647	656	1	AACAATTTCT	MA0221.1	eve	5.537	0.838756844323158	18	24	-1	TTTATGA
MA0042.2	FOXI1	10.174	0.942137920829396	178	184	1	ATAAACA	MA0644.1	ESX1	5.2509	0.82656	947	956	1	ATTAATTTTT	MA0221.1	eve	5.492	0.837122671685469	150	156	1	ATAATGT
MA0042.2	FOXI1	3.576	0.816081613490694	205	211	1	AGAAACA	MA0644.1	ESX1	5.19818	0.825204	714	723	-1	GCCATTTACT	MA0221.1	eve	5.873	0.850958666684572	335	341	1	CTAAAGA
MA0042.2	FOXI1	3.576	0.816081613490694	265	271	1	AGAAACA	MA0644.1	ESX1	5.12768	0.823392	433	442	-1	CCATATTAAC	MA0221.1	eve	5.478	0.83661426242041	354	360	-1	TTAAATA
MA0042.2	FOXI1	4.365	0.831155639936623	315	321	1	AAAAACA	MA0644.1	ESX1	5.03347	0.82097	1083	1092	-1	AATAAATAGC	MA0221.1	eve	6.778	0.88382369417588	357	363	1	TTAATGT
MA0042.2	FOXI1	7.157	0.884497442011441	414	420	1	GCAAACA	MA0644.1	ESX1	4.95843	0.819041	49	58	-1	GCAAATAAAT	MA0221.1	eve	5.477	0.836577947472906	405	411	1	CCAATTA
MA0614.1	Foxj2	4.207	0.811760994678658	41	48	1	ATAGACAG	MA0644.1	ESX1	4.94737	0.818756	591	600	-1	AACAATTTTA	MA0221.1	eve	6.484	0.873147099609643	406	412	-1	ATAATTG
MA0614.1	Foxj2	9.407	0.91636577103728	52	59	1	GTAAATAA	MA0644.1	ESX1	4.94737	0.818756	830	839	-1	AACAATTTTA	MA0887.1	EVX1	7.174	0.888183154934911	1	10	1	AACCATTAAC
MA0614.1	Foxj2	11.168	0.951790580877191	178	185	1	ATAAACAC	MA0644.1	ESX1	4.83906	0.815972	555	564	1	TGTAACTAAC	MA0887.1	EVX1	4.207	0.820666141062433	149	158	-1	TTACATTATC
MA0614.1	Foxj2	4.287	0.813370298930329	205	212	1	AGAAACAC	MA0644.1	ESX1	4.76341	0.814027	403	412	-1	ATCAAATAAA	MA0887.1	EVX1	3.483	0.804190806366216	154	163	-1	GACAGTTACA
MA0614.1	Foxj2	4.287	0.813370298930329	265	272	1	AGAAACAC	MA0644.1	ESX1	4.745	0.813554	1083	1092	1	GCTATTTATT	MA0887.1	EVX1	4.278	0.822281816150045	162	171	1	TCCGATTGGC
MA0614.1	Foxj2	9.337	0.914957629817068	315	322	1	AAAAACAA	MA0644.1	ESX1	4.58702	0.809492	402	411	-1	TCAAATAAAT	MA0887.1	EVX1	3.815	0.81174579409984	298	307	-1	AAATATTAGA
MA0614.1	Foxj2	8.741	0.902968313142118	414	421	1	GCAAACAA	MA0644.1	ESX1	4.58056	0.809326	34	43	1	TTGAATTAAA	MA0887.1	EVX1	5.961	0.860580142522604	356	365	-1	GCACATTAAA
MA0851.1	Foxj3	9.604	0.818554022529462	47	63	1	AGCCTGTAAATAAGGTC	MA0644.1	ESX1	4.55529	0.808677	46	55	1	CCCATTTATT	MA0887.1	EVX1	6.770	0.878989736126525	404	413	-1	TATAATTGGC
MA0033.2	FOXL1	3.825	0.845604036839063	41	47	1	ATAGACA	MA0644.1	ESX1	4.3361	0.803042	447	456	-1	GCATATTAAT	MA0887.1	EVX1	8.442	0.917037746640439	404	413	1	GCCAATTATA
MA0033.2	FOXL1	10.457	0.967054637711686	52	58	1	GTAAATA	MA0644.1	ESX1	4.32996	0.802884	29	38	1	TCTAATTGAA	MA0888.1	EVX2	7.175	0.891304711647879	1	10	1	AACCATTAAC
MA0033.2	FOXL1	4.027	0.849303225828247	132	138	1	GTACATA	MA0098.1	ETS1	7.63289	0.992422	82	87	-1	CTTCCT	MA0888.1	EVX2	3.969	0.822162685530591	149	158	-1	TTACATTATC
MA0033.2	FOXL1	2.997	0.830441024546763	136	142	1	ATAAATT	MA0098.1	ETS1	7.63289	0.992422	143	148	1	TTTCCT	MA0888.1	EVX2	3.745	0.817331801609733	154	163	-1	GACAGTTACA
MA0033.2	FOXL1	11.909	0.993644847673545	178	184	1	ATAAACA	MA0098.1	ETS1	7.63289	0.992422	857	862	1	TTTCCT	MA0888.1	EVX2	4.055	0.824017399893064	162	171	1	TCCGATTGGC
MA0033.2	FOXL1	3.825	0.845604036839063	205	211	1	AGAAACA	MA0098.1	ETS1	6.29975	0.930928	898	903	1	TTTCCA	MA0888.1	EVX2	3.249	0.806634844356403	298	307	-1	AAATATTAGA
MA0033.2	FOXL1	2.359	0.81875744744231	225	231	1	GCACACA	MA0098.1	ETS1	5.97749	0.916063	679	684	1	GTTCCT	MA0888.1	EVX2	6.118	0.868508978146328	356	365	-1	GCACATTAAA
MA0033.2	FOXL1	2.012	0.812402900020295	227	233	1	ACACACA	MA0098.1	ETS1	5.77712	0.906821	415	420	1	TTTCCC	MA0888.1	EVX2	6.753	0.882203671404119	404	413	-1	TATAATTGGC
MA0033.2	FOXL1	3.825	0.845604036839063	265	271	1	AGAAACA	MA0098.1	ETS1	5.77712	0.906821	861	866	1	CTTCCC	MA0888.1	EVX2	8.119	0.911663436742926	404	413	1	GCCAATTATA
MA0033.2	FOXL1	2.012	0.812402900020295	269	275	1	ACACACA	MA0098.1	ETS1	5.57378	0.897441	931	936	-1	GATCCT	MA0222.1	exd	11.017	0.990618199223512	101	108	1	CTTTGACA
MA0033.2	FOXL1	2.012	0.812402900020295	271	277	1	ACACACA	MA0098.1	ETS1	5.57378	0.897441	933	938	1	GATCCT	MA0224.1	exex	6.201	0.828050476861601	354	360	-1	TTAAATA
MA0033.2	FOXL1	2.012	0.812402900020295	273	279	1	ACACACA	MA0098.1	ETS1	4.64436	0.85457	584	589	-1	ATTCCA	MA0224.1	exex	6.389	0.83455146980759	405	411	1	CCAATTA
MA0033.2	FOXL1	2.012	0.812402900020295	275	281	1	ACACACA	MA0098.1	ETS1	4.64436	0.85457	765	770	1	ATTCCA	MA0224.1	exex	5.614	0.807752163780242	406	412	-1	ATAATTG
MA0033.2	FOXL1	2.012	0.812402900020295	277	283	1	ACACACA	MA0098.1	ETS1	4.24064	0.835948	161	166	1	AATCCA	MA0575.1	F3A4.140	7.587	0.810319172402903	101	113	1	CTTTGACAGATAG
MA0033.2	FOXL1	2.012	0.812402900020295	279	285	1	ACACACA	MA0098.1	ETS1	4.12173	0.830462	191	196	1	GTTCCC	MA0575.1	F3A4.140	11.489	0.891648476528705	155	167	-1	ATCGGACAGTTAC
MA0033.2	FOXL1	2.012	0.812402900020295	281	287	1	ACACACA	MA0098.2	Ets1	7.96851	0.829043	77	91	-1	TTTTCTTCCTCCCAG	MA0156.2	FEV	7.181	0.862216348552682	212	221	-1	ACCAGAAGTT
MA0033.2	FOXL1	2.012	0.812402900020295	283	289	1	ACACACA	MA0098.1	ETS1	3.82245	0.816658	231	236	-1	CTTCTG	MA0820.1	FIGLA	4.609	0.808963238009054	51	60	-1	AGCAGCTTGA
MA0033.2	FOXL1	2.012	0.812402900020295	285	291	1	ACACACA	MA0098.1	ETS1	3.82245	0.816658	630	635	1	TTTCTG	MA0820.1	FIGLA	4.899	0.814739040016764	175	184	1	TGCAGCTTTT
MA0033.2	FOXL1	2.012	0.812402900020295	287	293	1	ACACACA	MA0098.1	ETS1	3.82245	0.816658	659	664	-1	TTTCTG	MA0920.1	fkh-2	7.968	0.894869219141937	20	27	1	ATAAAAAC
MA0033.2	FOXL1	2.012	0.812402900020295	289	295	1	ACACACA	MA0098.1	ETS1	3.67437	0.809827	345	350	1	CGTCCT	MA0920.1	fkh-2	4.067	0.815623625266836	353	360	-1	TTAAATAT
MA0033.2	FOXL1	2.012	0.812402900020295	291	297	1	ACACACA	MA0098.1	ETS1	3.67437	0.809827	513	518	1	TCTCCT	MA0920.1	fkh-2	4.213	0.818589494712047	390	397	-1	AAAAAAAA
MA0033.2	FOXL1	2.012	0.812402900020295	293	299	1	ACACACA	MA0098.1	ETS1	3.65816	0.809079	54	59	1	TTTGCT	MA0920.1	fkh-2	4.213	0.818589494712047	391	398	-1	AAAAAAAA
MA0033.2	FOXL1	2.012	0.812402900020295	295	301	1	ACACACA	MA0098.1	ETS1	3.65816	0.809079	85	90	-1	TTTCTT	MA0920.1	fkh-2	4.213	0.818589494712047	392	399	-1	AAAAAAAA
MA0033.2	FOXL1	2.012	0.812402900020295	297	303	1	ACACACA	MA0098.1	ETS1	3.65816	0.809079	116	121	1	TTTGCT	MA0920.1	fkh-2	4.586	0.82616668171933	393	400	-1	GAAAAAAA
MA0033.2	FOXL1	2.012	0.812402900020295	299	305	1	ACACACA	MA0098.1	ETS1	3.65816	0.809079	192	197	1	TTCCCT	MA0920.1	fkh-2	5.777	0.850360863289503	411	418	1	ATAAACCA
MA0033.2	FOXL1	2.012	0.812402900020295	301	307	1	ACACACA	MA0098.1	ETS1	3.65816	0.809079	290	295	-1	TTTGCT	MA0475.2	FLI1	5.532	0.850064385448105	212	221	-1	ACCAGAAGTT
MA0033.2	FOXL1	2.012	0.812402900020295	303	309	1	ACACACA	MA0098.1	ETS1	3.65816	0.809079	313	318	1	TTTGCT	MA0476.1	FOS	1.967	0.815172518368926	70	80	-1	TCAGAGTCAGG
MA0033.2	FOXL1	2.012	0.812402900020295	305	311	1	ACACACA	MA0098.1	ETS1	3.65816	0.809079	376	381	-1	TTTCTT	MA0476.1	FOS	3.486	0.835431610325044	270	280	1	ACTGCTTCATC
MA0033.2	FOXL1	2.012	0.812402900020295	307	313	1	ACACACA	MA0098.1	ETS1	3.65816	0.809079	506	511	1	TTTGCT	MA0099.2	FOS::JUN	6.201	0.837094062977641	14	20	1	TTCCTCA
MA0033.2	FOXL1	2.012	0.812402900020295	309	315	1	ACACACA	MA0098.1	ETS1	3.65816	0.809079	652	657	1	TTTCTT	MA0099.2	FOS::JUN	7.614	0.888670875345208	72	78	1	TGACTCT
MA0033.2	FOXL1	4.471	0.857434116477741	315	321	1	AAAAACA	MA0098.1	ETS1	3.65816	0.809079	684	689	1	TTTCTT	MA0099.2	FOS::JUN	6.789	0.858557025236756	104	110	1	TGACAGA
MA0033.2	FOXL1	8.788	0.936490546508971	414	420	1	GCAAACA	MA0098.1	ETS1	3.65816	0.809079	698	703	-1	CTTCTT	MA0099.2	FOS::JUN	6.201	0.837094062977641	203	209	1	TTCCTCA
MA0033.2	FOXL1	1.903	0.810406802991478	477	483	1	ATCAACT	MA0098.1	ETS1	3.65816	0.809079	701	706	-1	TTTCTT	MA0099.2	FOS::JUN	6.687	0.854833858314257	272	278	-1	TGAAGCA
MA0480.1	Foxo1	5.581	0.826938055725309	83	93	1	GGCTGTTTCTG	MA0098.1	ETS1	3.65816	0.809079	894	899	1	TTTCTT	MA0099.2	FOS::JUN	7.614	0.888670875345208	371	377	1	TGACTCG
MA0480.1	Foxo1	3.936	0.801835243291609	245	255	1	AACTGTTAACC	MA0098.3	ETS1	4.21651	0.803601	563	572	1	ACCGAATACA	MA0477.1	FOSL1	3.206	0.813243278006662	70	80	-1	TCAGAGTCAGG
MA0480.1	Foxo1	4.089	0.804170033748969	434	444	1	TTTTGATTTCT	MA0762.1	ETV2	6.79604	0.824059	562	572	1	AACCGAATACA	MA0477.1	FOSL1	2.267	0.800236954534396	369	379	-1	GGCGAGTCAAG
MA0157.2	FOXO3	8.601	0.880543906488133	52	59	1	GTAAATAA	MA0763.1	ETV3	7.04228	0.818285	107	116	-1	ACCTTAAGTT	MA0148.3	FOXA1	5.724	0.855206776540358	29	43	1	TCTCTGCTTGCTTTG
MA0157.2	FOXO3	6.025	0.828592535899432	178	185	1	ATAAACAC	MA0765.1	ETV5	4.83652	0.80998	80	89	1	GGAGGAAGAA	MA0148.3	FOXA1	4.322	0.839537162443638	318	332	-1	AAGCTATTTTCATTT
MA0157.2	FOXO3	5.002	0.807961226849649	403	410	1	GGAAAAAA	MA0645.1	ETV6	7.1304	0.850094	80	89	1	GGAGGAAGAA	MA0148.3	FOXA1	1.904	0.812512107603502	350	364	1	GGAATATTTAATGTG
MA0157.2	FOXO3	8.005	0.868524101802238	414	421	1	GCAAACAA	MA0645.1	ETV6	4.38513	0.803078	859	868	-1	TGGGGAAGGA	MA0047.2	Foxa2	7.133	0.835770054365749	33	44	1	TGCTTGCTTTGG
MA0157.2	FOXO3	5.002	0.807961226849649	543	550	1	GGAAAAAA	MA0887.1	EVX1	10.3096	0.957195	739	748	1	CATAATTAGG	MA0047.2	Foxa2	7.042	0.834302221737606	317	328	-1	TATTTTCATTTC
MA0848.1	FOXO4	3.858	0.825857195699923	41	47	1	ATAGACA	MA0887.1	EVX1	9.98034	0.949702	423	432	1	AATAATTAGA	MA0047.2	Foxa2	6.086	0.818881914127669	354	365	1	TATTTAATGTGC
MA0848.1	FOXO4	10.201	0.951257653043107	52	58	1	GTAAATA	MA0887.1	EVX1	9.9647	0.949346	739	748	-1	CCTAATTATG	MA0845.1	FOXB1	8.719	0.861752719462377	319	329	1	AATGAAAATAG
MA0848.1	FOXO4	5.174	0.851874380291383	132	138	1	GTACATA	MA0887.1	EVX1	9.70392	0.943412	546	555	-1	AGTAATTATA	MA0845.1	FOXB1	5.530	0.811548473973069	353	363	-1	ACATTAAATAT
MA0848.1	FOXO4	10.990	0.96685610185972	178	184	1	ATAAACA	MA0887.1	EVX1	8.85621	0.924122	410	419	-1	GGAAATTATC	MA0032.2	FOXC1	9.235	0.892843481250018	319	329	1	AATGAAAATAG
MA0848.1	FOXO4	5.747	0.863202531333105	205	211	1	AGAAACA	MA0887.1	EVX1	8.67478	0.919993	443	452	-1	ATTAATTAAC	MA0032.2	FOXC1	3.515	0.806980448170297	353	363	-1	ACATTAAATAT
MA0848.1	FOXO4	5.747	0.863202531333105	265	271	1	AGAAACA	MA0887.1	EVX1	8.46536	0.915227	423	432	-1	TCTAATTATT	MA0032.2	FOXC1	5.097	0.830727881445143	387	397	-1	AAAAAAAAGAT
MA0848.1	FOXO4	7.102	0.889990741911698	315	321	1	AAAAACA	MA0887.1	EVX1	8.43929	0.914634	546	555	1	TATAATTACT	MA0032.2	FOXC1	3.729	0.810192806400902	393	403	-1	AAGGAAAAAAA
MA0848.1	FOXO4	2.656	0.802093779378544	404	410	1	GAAAAAA	MA0887.1	EVX1	7.86062	0.901466	443	452	1	GTTAATTAAT	MA0846.1	FOXC2	5.202	0.816504755035171	31	42	-1	AAAGCAAGCAGA
MA0848.1	FOXO4	6.736	0.882754959570912	414	420	1	GCAAACA	MA0887.1	EVX1	7.20367	0.886516	316	325	1	GCTCATTGCC	MA0846.1	FOXC2	6.933	0.843575756487442	319	330	1	AATGAAAATAGC
MA0848.1	FOXO4	2.656	0.802093779378544	544	550	1	GAAAAAA	MA0887.1	EVX1	6.37829	0.867734	385	394	1	TAAAATTAGA	MA0846.1	FOXC2	4.278	0.802054376443664	352	363	-1	ACATTAAATATT
MA0849.1	FOXO6	2.624	0.818376184629519	41	47	1	ATAGACA	MA0887.1	EVX1	6.37545	0.867669	767	776	-1	GCTCATTGGA	MA0846.1	FOXC2	4.148	0.800021314520617	386	397	-1	AAAAAAAAGATA
MA0849.1	FOXO6	9.118	0.929547867957737	52	58	1	GTAAATA	MA0887.1	EVX1	6.11788	0.861808	410	419	1	GATAATTTCC	MA0847.1	FOXD2	3.347	0.825091408388524	4	10	-1	GTTAATG
MA0849.1	FOXO6	4.095	0.843558436889421	132	138	1	GTACATA	MA0887.1	EVX1	5.99759	0.859071	947	956	-1	AAAAATTAAT	MA0847.1	FOXD2	3.647	0.83145381155524	20	26	1	ATAAAAA
MA0849.1	FOXO6	10.969	0.961235392725296	178	184	1	ATAAACA	MA0887.1	EVX1	5.84659	0.855635	29	38	-1	TTCAATTAGA	MA0847.1	FOXD2	3.023	0.818220012968472	82	88	1	GTTCACA
MA0849.1	FOXO6	3.932	0.8407680173664	205	211	1	AGAAACA	MA0887.1	EVX1	5.09783	0.838596	316	325	-1	GGCAATGAGC	MA0847.1	FOXD2	4.978	0.859681673604902	209	215	1	ACAAACT
MA0849.1	FOXO6	3.932	0.8407680173664	265	271	1	AGAAACA	MA0887.1	EVX1	4.94772	0.83518	29	38	1	TCTAATTGAA	MA0847.1	FOXD2	2.461	0.806301111036157	303	309	-1	TAAAATA
MA0849.1	FOXO6	5.643	0.870058862789034	315	321	1	AAAAACA	MA0887.1	EVX1	4.36211	0.821854	624	633	-1	GAAAAGTAGC	MA0847.1	FOXD2	7.400	0.911047475170854	322	328	1	GAAAATA
MA0849.1	FOXO6	4.889	0.857151032602788	414	420	1	GCAAACA	MA0887.1	EVX1	4.27493	0.81987	433	442	-1	CCATATTAAC	MA0847.1	FOXD2	2.172	0.800171995985555	335	341	1	CTAAAGA
MA0481.1	FOXP1	9.172	0.821531444555893	173	187	1	GAGTAATAAACACGG	MA0887.1	EVX1	4.17473	0.81759	747	756	1	GGTCAGTATT	MA0847.1	FOXD2	5.245	0.865344212423279	354	360	-1	TTAAATA
MA0481.1	FOXP1	8.350	0.808061722919897	539	553	1	GGAGGGAAAAAAAAT	MA0887.1	EVX1	4.01713	0.814003	536	545	1	AGTTATTGGG	MA0847.1	FOXD2	3.792	0.83452897308582	368	374	-1	GTCAAGA
MA0593.1	FOXP2	6.152	0.826513057221217	39	49	1	AAATAGACAGC	MA0887.1	EVX1	3.8396	0.809964	555	564	-1	GTTAGTTACA	MA0847.1	FOXD2	2.645	0.81020338497841	388	394	-1	AAAAAGA
MA0593.1	FOXP2	8.032	0.858896372414148	50	60	1	CTGTAAATAAG	MA0887.1	EVX1	3.72896	0.807446	943	952	1	CTTTATTAAT	MA0847.1	FOXD2	3.195	0.821867790784055	411	417	1	ATAAACC
MA0593.1	FOXP2	11.334	0.915773876013647	176	186	1	TAATAAACACG	MA0887.1	EVX1	3.65078	0.805667	520	529	1	CGTGATTTTG	MA0041.1	Foxd3	8.018	0.829531598178282	351	362	1	GAATATTTAATG
MA0593.1	FOXP2	5.521	0.815643976430398	203	213	1	AGAGAAACACA	MA0887.1	EVX1	3.57667	0.80398	447	456	-1	GCATATTAAT	MA0041.1	Foxd3	7.974	0.828653788370994	385	396	1	CTATCTTTTTTT
MA0593.1	FOXP2	5.443	0.814300413353244	313	323	1	ACAAAAACAAG	MA0887.1	EVX1	3.47421	0.801649	767	776	1	TCCAATGAGC	MA0041.1	Foxd3	7.395	0.817102609315991	386	397	1	TATCTTTTTTTT
MA0850.1	FOXP3	6.339	0.876528371072357	41	47	1	ATAGACA	MA0887.1	EVX1	3.446	0.801007	902	911	1	CAACATTGCC	MA0041.1	Foxd3	6.824	0.805711032044131	387	398	1	ATCTTTTTTTTT
MA0850.1	FOXP3	8.923	0.941541067990002	52	58	1	GTAAATA	MA0888.1	EVX2	10.6234	0.963735	739	748	1	CATAATTAGG	MA0041.1	Foxd3	7.237	0.813950474098909	388	399	1	TCTTTTTTTTTT
MA0850.1	FOXP3	10.392	0.978500685548833	178	184	1	ATAAACA	MA0888.1	EVX2	10.012	0.950548	423	432	1	AATAATTAGA	MA0041.1	Foxd3	7.100	0.811217293562578	389	400	1	CTTTTTTTTTTC
MA0850.1	FOXP3	4.627	0.833454943393175	205	211	1	AGAAACA	MA0888.1	EVX2	9.84229	0.946888	739	748	-1	CCTAATTATG	MA0613.1	FOXG1	4.962	0.827900094297596	20	27	1	ATAAAAAC
MA0850.1	FOXP3	3.540	0.806106335982386	225	231	1	GCACACA	MA0888.1	EVX2	9.38902	0.937113	546	555	-1	AGTAATTATA	MA0613.1	FOXG1	6.494	0.856953575160738	411	418	1	ATAAACCA
MA0850.1	FOXP3	4.627	0.833454943393175	265	271	1	AGAAACA	MA0888.1	EVX2	8.87932	0.92612	546	555	1	TATAATTACT	MA0042.2	FOXI1	5.288	0.848789767198463	20	26	1	ATAAAAA
MA0850.1	FOXP3	7.226	0.898845035997261	315	321	1	AAAAACA	MA0888.1	EVX2	8.77514	0.923874	423	432	-1	TCTAATTATT	MA0042.2	FOXI1	4.745	0.838415627325029	322	328	1	GAAAATA
MA0850.1	FOXP3	9.305	0.951152078138043	414	420	1	GCAAACA	MA0888.1	EVX2	8.71401	0.922555	443	452	-1	ATTAATTAAC	MA0042.2	FOXI1	3.701	0.818469767236881	368	374	-1	GTCAAGA
MA0225.1	ftz	6.765	0.851760910170316	92	98	1	TGAATTA	MA0888.1	EVX2	8.56721	0.919389	443	452	1	GTTAATTAAT	MA0042.2	FOXI1	2.768	0.800644587675346	411	417	1	ATAAACC
MA0225.1	ftz	6.149	0.829431103095504	137	143	1	TAAATTG	MA0888.1	EVX2	8.24343	0.912406	410	419	-1	GGAAATTATC	MA0614.1	Foxj2	4.241	0.812444948985618	20	27	1	ATAAAAAC
MA0298.1	FZF1	5.610	0.833359139872015	475	480	1	TTATCA	MA0888.1	EVX2	6.78486	0.88095	316	325	1	GCTCATTGCC	MA0614.1	Foxj2	6.352	0.85491046492659	411	418	1	ATAAACCA
MA0298.1	FZF1	5.610	0.833359139872015	487	492	1	CTATCT	MA0888.1	EVX2	6.51172	0.87506	385	394	1	TAAAATTAGA	MA0033.2	FOXL1	4.184	0.852178338062415	20	26	1	ATAAAAA
MA0298.1	FZF1	5.610	0.833359139872015	510	515	1	CTATCG	MA0888.1	EVX2	6.43894	0.87349	767	776	-1	GCTCATTGGA	MA0033.2	FOXL1	2.641	0.823921661773745	33	39	-1	GCAAGCA
MA0062.2	Gabpa	7.899	0.844922986218412	531	541	1	GCGGAAAAGGA	MA0888.1	EVX2	6.26025	0.869636	29	38	-1	TTCAATTAGA	MA0033.2	FOXL1	3.019	0.830843906515882	322	328	1	GAAAATA
MA0300.1	GAT1	6.048	0.812467053359344	157	164	1	CAGACAAG	MA0888.1	EVX2	6.15697	0.867409	947	956	-1	AAAAATTAAT	MA0033.2	FOXL1	2.025	0.812640966638411	342	348	-1	AGAAATA
MA0300.1	GAT1	6.126	0.814700937476981	467	474	1	GCGCTAAG	MA0888.1	EVX2	5.77325	0.859133	410	419	1	GATAATTTCC	MA0033.2	FOXL1	6.361	0.892045340188425	354	360	-1	TTAAATA
MA0301.1	GAT3	5.828	0.816066658973889	243	251	1	AGAACTGTT	MA0888.1	EVX2	5.18895	0.846532	29	38	1	TCTAATTGAA	MA0033.2	FOXL1	1.637	0.805535593728493	368	374	-1	GTCAAGA
MA0301.1	GAT3	6.061	0.823961252014969	326	334	1	AGAACCATG	MA0888.1	EVX2	5.05564	0.843657	316	325	-1	GGCAATGAGC	MA0033.2	FOXL1	5.844	0.882577613914127	411	417	1	ATAAACC
MA1013.1	GATA10	4.529	0.800720150046408	58	65	1	AAGGTCTG	MA0888.1	EVX2	4.46929	0.831012	747	756	1	GGTCAGTATT	MA0480.1	Foxo1	5.115	0.81982686387479	321	331	-1	AGCTATTTTCA
MA1013.1	GATA10	4.529	0.800720150046408	242	249	1	AAGAACTG	MA0888.1	EVX2	4.27915	0.826911	555	564	-1	GTTAGTTACA	MA0480.1	Foxo1	3.969	0.802338825547118	388	398	1	TCTTTTTTTTT
MA1014.1	GATA11	5.544	0.820325112572219	58	65	1	AAGGTCTG	MA0888.1	EVX2	4.27428	0.826806	943	952	1	CTTTATTAAT	MA0480.1	Foxo1	4.281	0.807099966871929	410	420	-1	GGTGGTTTATA
MA1014.1	GATA11	5.544	0.820325112572219	242	249	1	AAGAACTG	MA0888.1	EVX2	4.07557	0.822521	624	633	-1	GAAAAGTAGC	MA0157.2	FOXO3	5.002	0.807961226849649	394	401	-1	GGAAAAAA
MA1015.1	GATA12	4.135	0.809542288671694	58	65	1	AAGGTCTG	MA0888.1	EVX2	3.9425	0.819651	433	442	-1	CCATATTAAC	MA0157.2	FOXO3	5.205	0.812055220727563	411	418	1	ATAAACCA
MA1015.1	GATA12	4.060	0.807322066710348	166	173	1	AAGATTAG	MA0888.1	EVX2	3.93796	0.819553	1	10	1	TGTCATGAGG	MA0848.1	FOXO4	4.868	0.845824791776955	20	26	1	ATAAAAA
MA1015.1	GATA12	4.125	0.809246259076848	436	443	1	TTGATTTC	MA0888.1	EVX2	3.58429	0.811925	447	456	-1	GCATATTAAT	MA0848.1	FOXO4	6.313	0.874392293095085	322	328	1	GAAAATA
MA1016.1	GATA15	4.877	0.848036794894062	165	173	1	AAAGATTAG	MA0888.1	EVX2	3.56567	0.811524	767	776	1	TCCAATGAGC	MA0848.1	FOXO4	3.282	0.814469734966882	342	348	-1	AGAAATA
MA1016.1	GATA15	5.302	0.86360760589364	435	443	1	TTTGATTTC	MA0888.1	EVX2	3.49779	0.81006	536	545	1	AGTTATTGGG	MA0848.1	FOXO4	3.905	0.826786380863903	368	374	-1	GTCAAGA
MA0036.2	GATA2	4.215	0.809062905713027	25	38	1	AGTAGCTTTTCTTA	MA0888.1	EVX2	3.44809	0.808988	520	529	1	CGTGATTTTG	MA0848.1	FOXO4	2.656	0.802093779378544	394	400	-1	GAAAAAA
MA0037.2	GATA3	5.281	0.852094773556387	54	61	1	AAATAAGG	MA0888.1	EVX2	3.42629	0.808518	1	10	-1	CCTCATGACA	MA0848.1	FOXO4	3.474	0.818265555211229	411	417	1	ATAAACC
MA0037.2	GATA3	6.588	0.872659931082488	158	165	1	AGACAAGA	MA0888.1	EVX2	3.39503	0.807844	555	564	1	TGTAACTAAC	MA0849.1	FOXO6	2.624	0.818376184629519	20	26	1	ATAAAAA
MA0037.2	GATA3	6.588	0.872659931082488	167	174	1	AGATTAGA	MA0888.1	EVX2	3.31438	0.806104	385	394	-1	TCTAATTTTA	MA0849.1	FOXO6	3.792	0.838371338021474	322	328	1	GAAAATA
MA0037.2	GATA3	3.279	0.820594050245556	203	210	1	AGAGAAAC	MA0156.1	FEV	8.09976	0.86198	659	666	1	CAGAAAAT	MA0849.1	FOXO6	3.578	0.834707842451373	368	374	-1	GTCAAGA
MA0037.2	GATA3	3.921	0.830695680797781	357	364	1	AGAGAAAG	MA0156.1	FEV	7.28554	0.833508	414	421	-1	TGGGAAAT	MA0849.1	FOXO6	2.624	0.818376184629519	411	417	1	ATAAACC
MA0482.1	Gata4	3.307	0.819335504994851	29	39	1	GCTTTTCTTAA	MA0156.1	FEV	6.32888	0.800054	651	658	-1	AAAGAAAT	MA0481.1	FOXP1	9.573	0.828102440147176	389	403	-1	AAGGAAAAAAAAAAG
MA0766.1	GATA5	3.015	0.801228604479801	54	61	1	AAATAAGG	MA0156.1	FEV	6.32888	0.800054	713	720	1	AAGTAAAT	MA0481.1	FOXP1	10.532	0.843817115389172	390	404	-1	CAAGGAAAAAAAAAA
MA0766.1	GATA5	3.379	0.810484960410436	158	165	1	AGACAAGA	MA0156.1	FEV	6.32888	0.800054	856	863	-1	AAGGAAAA	MA0481.1	FOXP1	11.408	0.858171709249432	391	405	-1	GCAAGGAAAAAAAAA
MA0766.1	GATA5	8.719	0.946278753458764	167	174	1	AGATTAGA	MA0820.1	FIGLA	11.6994	0.9492	812	821	1	ACCACCTGCA	MA0593.1	FOXP2	5.522	0.815661201598054	320	330	1	ATGAAAATAGC
MA0766.1	GATA5	3.126	0.804051284447659	515	522	1	GGATTATA	MA0820.1	FIGLA	9.18086	0.89904	324	333	-1	CTCACCTGGG	MA0593.1	FOXP2	4.780	0.80288012719744	392	402	-1	AGGAAAAAAAA
MA1017.1	GATA8	4.918	0.835622684172991	166	174	1	AAGATTAGA	MA0820.1	FIGLA	8.31113	0.881717	137	146	1	ACCACCTTTC	MA0593.1	FOXP2	4.614	0.800020749366574	409	419	1	TTATAAACCAC
MA1017.1	GATA8	3.959	0.805119003720696	436	444	1	TTGATTTCT	MA0820.1	FIGLA	6.87895	0.853193	149	158	1	CACCCCTGTA	MA0850.1	FOXP3	4.627	0.833454943393175	20	26	1	ATAAAAA
MA1018.1	GATA9	6.197	0.81953290630723	240	250	1	CCAAGAACTGT	MA0820.1	FIGLA	6.49308	0.845508	812	821	-1	TGCAGGTGGT	MA0850.1	FOXP3	7.284	0.900304299318167	33	39	-1	GCAAGCA
MA0889.1	GBX1	2.761	0.803132303465119	91	100	1	CTGAATTAGT	MA0820.1	FIGLA	6.07577	0.837197	184	193	1	CACACATGTT	MA0850.1	FOXP3	4.318	0.825680592252481	110	116	1	ATAGGCA
MA0889.1	GBX1	5.609	0.85270269891225	174	183	1	AGTAATAAAC	MA0820.1	FIGLA	5.53835	0.826493	166	175	1	ACCATCTGTG	MA0850.1	FOXP3	3.433	0.803414246752437	171	177	-1	GCAAAGG
MA0889.1	GBX1	2.686	0.801826903304117	417	426	1	AACAATTTTC	MA0820.1	FIGLA	5.37202	0.823181	617	626	-1	AGCAGCTTGT	MA0850.1	FOXP3	6.645	0.884227243075762	232	238	1	GTAAGGA
MA0889.1	GBX1	5.039	0.842781657688632	450	459	1	CCTAATAAAG	MA0820.1	FIGLA	5.04387	0.816645	466	475	-1	AACATCTGCT	MA0850.1	FOXP3	5.758	0.861910578150859	322	328	1	GAAAATA
MA0890.1	GBX2	3.563	0.813946657839218	91	100	1	CTGAATTAGT	MA0820.1	FIGLA	4.76485	0.811088	865	874	1	CCCACCAGAA	MA0850.1	FOXP3	3.510	0.805351544609503	335	341	1	CTAAAGA
MA0890.1	GBX2	5.794	0.857392005513576	174	183	1	AGTAATAAAC	MA0820.1	FIGLA	4.66083	0.809016	324	333	1	CCCAGGTGAG	MA0850.1	FOXP3	3.767	0.811817590703866	354	360	-1	TTAAATA
MA0890.1	GBX2	4.931	0.840586386937614	417	426	1	AACAATTTTC	MA0475.1	FLI1	8.02228	0.862602	80	90	1	GGAGGAAGAAA	MA0850.1	FOXP3	3.759	0.811616313004431	382	388	-1	ATAGAGA
MA0890.1	GBX2	4.741	0.836886424562837	450	459	1	CCTAATAAAG	MA0475.1	FLI1	4.86943	0.815615	854	864	-1	GAAGGAAAAAA	MA0850.1	FOXP3	4.646	0.833932977929334	388	394	-1	AAAAAGA
MA0646.1	GCM1	6.076	0.828873073847907	125	135	1	CATGCTAGTAC	MA0475.1	FLI1	4.19382	0.805547	140	150	-1	TGAGGAAAGGT	MA0850.1	FOXP3	4.704	0.835392241250241	399	405	-1	GCAAGGA
MA0917.1	gcm2	4.085	0.81560572981999	126	133	1	ATGCTAGT	MA0475.1	FLI1	3.86285	0.800614	699	709	1	AGAAGAAATGA	MA0850.1	FOXP3	4.627	0.833454943393175	411	417	1	ATAAACC
MA0917.1	gcm2	3.519	0.804053913961463	182	189	1	ACACGGGG	MA0476.1	FOS	6.25266	0.872331	705	715	-1	CTTGATTCATT	MA0040.1	Foxq1	8.311	0.814692748608841	410	420	-1	GGTGGTTTATA
MA0303.1	GCN4	7.911	0.81620689293794	89	109	1	TTCTGAATTAGTCAGCCCTCA	MA0476.1	FOS	5.67859	0.864674	4	14	-1	AGTGCCTCATG	MA0225.1	ftz	9.281	0.94296512218367	3	9	-1	TTAATGG
MA0307.1	GLN3	6.953	0.944509392656779	168	172	1	GATTA	MA0476.1	FOS	4.62609	0.850637	705	715	1	AATGAATCAAG	MA0225.1	ftz	6.687	0.848933434599155	18	24	-1	TTTATGA
MA0307.1	GLN3	5.847	0.901432255416511	235	239	1	GATTG	MA0476.1	FOS	1.61027	0.810415	838	848	1	TTTTATTCAGA	MA0225.1	ftz	6.687	0.848933434599155	354	360	-1	TTAAATA
MA0307.1	GLN3	4.823	0.861548902311597	438	442	1	GATTT	MA0099.2	FOS::JUN	9.5563	0.959568	707	713	1	TGAATCA	MA0225.1	ftz	7.027	0.861258328114473	357	363	1	TTAATGT
MA0307.1	GLN3	6.953	0.944509392656779	516	520	1	GATTA	MA0099.2	FOS::JUN	8.18522	0.909521	6	12	-1	TGCCTCA	MA0225.1	ftz	6.319	0.835593549853163	406	412	-1	ATAATTG
MA0307.1	GLN3	5.847	0.901432255416511	560	564	1	GATTG	MA0099.2	FOS::JUN	7.04178	0.867784	707	713	-1	TGATTCA	MA0298.1	FZF1	5.610	0.833359139872015	104	109	-1	CTGTCA
MA0615.1	Gmeb1	8.124	0.85303461378238	217	233	1	GCCGTTACGCACACACA	MA0099.3	FOS::JUN	8.7254	0.866866	4	13	-1	GTGCCTCATG	MA0298.1	FZF1	5.610	0.833359139872015	108	113	-1	CTATCT
MA0862.1	GMEB2	5.659	0.822293412488975	132	139	1	GTACATAA	MA0099.3	FOS::JUN	7.21481	0.837633	705	714	-1	TTGATTCATT	MA0298.1	FZF1	5.610	0.833359139872015	137	142	-1	CTAGCA
MA0862.1	GMEB2	7.827	0.878213785683976	221	228	1	TTACGCAC	MA0099.2	FOS::JUN	6.20147	0.837111	144	150	1	TTCCTCA	MA0298.1	FZF1	5.610	0.833359139872015	224	229	1	CTCTCA
MA0647.1	GRHL1	7.736	0.828540169242528	316	327	1	AAAACAAGTCAG	MA0099.3	FOS::JUN	7.17689	0.836899	706	715	1	ATGAATCAAG	MA0298.1	FZF1	5.610	0.833359139872015	285	290	1	CTAGCA
MA0190.1	Gsc	5.861	0.82929509294105	251	256	1	TAACCC	MA0099.3	FOS::JUN	6.85239	0.830619	5	14	1	ATGAGGCACT	MA0298.1	FZF1	5.610	0.833359139872015	385	390	1	CTATCT
MA0190.1	Gsc	5.861	0.82929509294105	460	465	1	CAATCC	MA0099.2	FOS::JUN	5.68155	0.818133	654	660	-1	TGAAAGA	MA0062.2	Gabpa	6.536	0.821494598501283	9	19	-1	GAGGAAGGGGT
MA0648.1	GSC	6.949	0.858149844699357	576	585	1	CATAATGCTT	MA0099.2	FOS::JUN	5.6358	0.816463	35	41	1	TGAATTA	MA0034.1	Gam1	6.470	0.828822411927314	154	163	1	TGTAACTGTC
MA0190.1	Gsc	5.861	0.82929509294105	578	583	1	TAATGC	MA0099.2	FOS::JUN	5.6358	0.816463	689	695	-1	TAAATCA	MA0034.1	Gam1	5.837	0.80946653948697	169	178	-1	TGCAAAGGCC
MA0891.1	GSC2	6.637	0.855156159539069	576	585	1	CATAATGCTT	MA0099.2	FOS::JUN	5.6358	0.816463	840	846	-1	TGAATAA	MA0034.1	Gam1	6.214	0.820994444558076	411	420	1	ATAAACCACC
MA0892.1	GSX1	3.953	0.80212605657364	31	40	1	TTTTCTTAAA	MA1134.1	FOS::JUNB	7.75975	0.843418	3	14	-1	AGTGCCTCATGA	MA0300.1	GAT1	6.048	0.812467053359344	107	114	1	CAGATAGG
MA0892.1	GSX1	5.320	0.839249994812893	51	60	1	TGTAAATAAG	MA1134.1	FOS::JUNB	6.69448	0.824784	4	15	1	CATGAGGCACTG	MA0300.1	GAT1	6.318	0.820199729151164	147	154	1	GAGATAAT
MA0892.1	GSX1	5.673	0.84883649824995	91	100	1	CTGAATTAGT	MA1134.1	FOS::JUNB	5.69726	0.80734	704	715	-1	CTTGATTCATTT	MA0300.1	GAT1	6.272	0.818882310312557	180	187	-1	TTGAAAAG
MA0892.1	GSX1	6.411	0.868878536597111	174	183	1	AGTAATAAAC	MA1141.1	FOS::JUND	6.87318	0.820199	3	15	1	TCATGAGGCACTG	MA0035.3	Gata1	10.828	0.916189052560668	106	116	-1	TGCCTATCTGT
MA0892.1	GSX1	3.994	0.803239503148482	187	196	1	GGGCATTAGC	MA1141.1	FOS::JUND	6.38222	0.811778	3	15	-1	CAGTGCCTCATGA	MA0035.3	Gata1	3.233	0.812124689748808	146	156	-1	ACATTATCTCA
MA0892.1	GSX1	3.995	0.803266660382015	449	458	1	GCCTAATAAA	MA1141.1	FOS::JUND	6.14006	0.807624	704	716	1	AAATGAATCAAGT	MA0035.3	Gata1	2.569	0.803026765205414	378	388	1	CCTTTCTCTAT
MA0892.1	GSX1	7.179	0.889735291950253	450	459	1	CCTAATAAAG	MA1135.1	FOSB::JUNB	8.16537	0.860813	4	13	1	CATGAGGCAC	MA0035.3	Gata1	8.191	0.880057686565292	382	392	1	TCTCTATCTTT
MA0892.1	GSX1	4.325	0.812228547447819	473	482	1	AGTTATCAAC	MA1135.1	FOSB::JUNB	7.02195	0.839956	706	715	-1	CTTGATTCAT	MA0140.2	GATA1::TAL1	7.148	0.815021785261735	97	114	-1	CCTATCTGTCAAAGCTAG
MA0893.1	GSX2	5.352	0.828158138182667	51	60	1	TGTAAATAAG	MA1135.1	FOSB::JUNB	6.45771	0.829664	705	714	1	AATGAATCAA	MA1016.1	GATA15	5.862	0.884124439210731	132	140	1	CATGATGCT
MA0893.1	GSX2	5.246	0.825225777321469	91	100	1	CTGAATTAGT	MA1135.1	FOSB::JUNB	6.31302	0.827025	5	14	-1	AGTGCCTCAT	MA1016.1	GATA15	3.791	0.808248793139845	146	154	1	TGAGATAAT
MA0893.1	GSX2	6.665	0.864480683567125	174	183	1	AGTAATAAAC	MA1136.1	FOSB::JUNB(var.2)	6.96489	0.811904	743	752	1	ATTAGGTCAG	MA1016.1	GATA15	5.153	0.8581486627432	162	170	1	TCCGATTGG
MA0893.1	GSX2	4.524	0.805252526927274	187	196	1	GGGCATTAGC	MA1136.1	FOSB::JUNB(var.2)	6.68142	0.806178	743	752	-1	CTGACCTAAT	MA1016.1	GATA15	3.709	0.805244542546986	275	283	-1	GGGGATGAA
MA0893.1	GSX2	4.879	0.815073169434115	449	458	1	GCCTAATAAA	MA0477.1	FOSL1	8.09298	0.880934	4	14	-1	AGTGCCTCATG	MA0036.2	GATA2	10.157	0.890074974928107	106	119	-1	TCTTGCCTATCTGT
MA0893.1	GSX2	6.693	0.865255269454988	450	459	1	CCTAATAAAG	MA0477.1	FOSL1	5.21854	0.841119	705	715	1	AATGAATCAAG	MA0036.2	GATA2	5.345	0.824469105344975	146	159	-1	GTTACATTATCTCA
MA0893.1	GSX2	4.541	0.805722811216334	473	482	1	AGTTATCAAC	MA1128.1	FOSL1::JUN	7.11265	0.825346	3	15	1	TCATGAGGCACTG	MA0036.2	GATA2	4.717	0.815907075815007	379	392	1	CTTTCTCTATCTTT
MA1020.1	GT-1	5.073	0.821863461033205	148	155	1	CTTTACCA	MA1128.1	FOSL1::JUN	6.74279	0.818531	704	716	-1	ACTTGATTCATTT	MA0037.2	GATA3	4.639	0.841993143004163	108	115	1	AGATAGGC
MA1020.1	GT-1	12.270	0.96352562129365	249	256	1	GTTAACCC	MA1128.1	FOSL1::JUN	6.64693	0.816765	3	15	-1	CAGTGCCTCATGA	MA0037.2	GATA3	5.750	0.8594743136327	148	155	1	AGATAATG
MA0309.1	GZF3	4.518	0.804112381875362	54	61	1	AAATAAGG	MA1128.1	FOSL1::JUN	5.86172	0.802298	704	716	1	AAATGAATCAAGT	MA0037.2	GATA3	4.639	0.841993143004163	329	336	-1	AGAAAAGC
MA0309.1	GZF3	5.010	0.818010644974108	158	165	1	AGACAAGA	MA1129.1	FOSL1::JUN(var.2)	7.26402	0.807383	743	752	1	ATTAGGTCAG	MA0037.2	GATA3	3.921	0.830695680797781	379	386	-1	AGAGAAAG
MA0309.1	GZF3	5.010	0.818010644974108	167	174	1	AGATTAGA	MA1129.1	FOSL1::JUN(var.2)	7.15636	0.805003	743	752	-1	CTGACCTAAT	MA0037.2	GATA3	3.921	0.830695680797781	383	390	-1	AGATAGAG
MA0309.1	GZF3	4.476	0.802925944781567	248	255	1	TGTTAACC	MA1137.1	FOSL1::JUNB	7.56191	0.819751	3	15	-1	CAGTGCCTCATGA	MA0482.1	Gata4	8.953	0.900509802372867	105	115	-1	GCCTATCTGTC
MA0309.1	GZF3	4.862	0.813829866643591	468	475	1	CGCTAAGT	MA1137.1	FOSL1::JUNB	7.39157	0.815792	3	15	1	TCATGAGGCACTG	MA0482.1	Gata4	6.984	0.872200877197997	145	155	-1	CATTATCTCAG
MA0309.1	GZF3	5.603	0.834762006798411	553	560	1	TGAAAAGG	MA1137.1	FOSL1::JUNB	6.93794	0.805246	704	716	-1	ACTTGATTCATTT	MA0482.1	Gata4	2.008	0.800659378127326	196	206	1	CCCTTTCTTCC
MA0448.1	H2.0	4.847	0.821297964677527	32	38	1	TTTCTTA	MA1137.1	FOSL1::JUNB	6.93556	0.805191	704	716	1	AAATGAATCAAGT	MA0482.1	Gata4	5.402	0.849455971343937	218	228	1	TGGTATCTCTC
MA0448.1	H2.0	5.585	0.849388663141218	53	59	1	TAAATAA	MA1142.1	FOSL1::JUND	8.30131	0.870568	4	13	1	CATGAGGCAC	MA0482.1	Gata4	2.166	0.802930993250551	237	247	-1	CTCTCTCTCTC
MA0448.1	H2.0	4.292	0.800172845914182	71	77	1	TCAATTG	MA1142.1	FOSL1::JUND	8.272	0.869779	705	714	1	AATGAATCAA	MA0482.1	Gata4	2.166	0.802930993250551	239	249	-1	CTCTCTCTCTC
MA0448.1	H2.0	5.115	0.831498922927214	92	98	1	TGAATTA	MA1142.1	FOSL1::JUND	7.59092	0.851443	706	715	-1	CTTGATTCAT	MA0482.1	Gata4	2.166	0.802930993250551	241	251	-1	CTCTCTCTCTC
MA0448.1	H2.0	4.792	0.819204484439718	137	143	1	TAAATTG	MA1142.1	FOSL1::JUND	7.18489	0.840512	736	745	-1	AATTATGCAT	MA0482.1	Gata4	2.166	0.802930993250551	243	253	-1	CTCTCTCTCTC
MA0448.1	H2.0	6.825	0.896587126684548	175	181	1	GTAATAA	MA1142.1	FOSL1::JUND	6.63697	0.825761	5	14	-1	AGTGCCTCAT	MA0482.1	Gata4	2.166	0.802930993250551	245	255	-1	CTCTCTCTCTC
MA0448.1	H2.0	6.530	0.885358459954482	451	457	1	CTAATAA	MA1142.1	FOSL1::JUND	6.58541	0.824373	718	727	1	AATGGCTTAT	MA0482.1	Gata4	2.166	0.802930993250551	247	257	-1	CTCTCTCTCTC
MA0448.1	H2.0	5.889	0.860959899364744	574	580	1	TTCATAA	MA1142.1	FOSL1::JUND	6.19527	0.81387	984	993	1	AGTGGCTAAA	MA0482.1	Gata4	2.166	0.802930993250551	249	259	-1	CTCTCTCTCTC
MA0310.1	HAC1	6.087	0.818372743037509	181	188	1	AACACGGG	MA1142.1	FOSL1::JUND	6.18301	0.81354	143	152	-1	GGTGAGGAAA	MA0482.1	Gata4	2.166	0.802930993250551	251	261	-1	CTCTCTCTCTC
MA0311.1	HAL9	4.138	0.820065104301558	514	518	1	CGGAT	MA1142.1	FOSL1::JUND	5.73524	0.801486	342	351	-1	GAGGACGCAC	MA0482.1	Gata4	2.166	0.802930993250551	253	263	-1	CTCTCTCTCTC
MA0311.1	HAL9	8.834	1.00000097814647	532	536	1	CGGAA	MA1143.1	FOSL1::JUND(var.2)	7.54538	0.831987	743	752	-1	CTGACCTAAT	MA0482.1	Gata4	6.453	0.864566525106654	383	393	1	CTCTATCTTTT
MA0092.1	Hand1::Tcf3	8.059	0.861023511753027	593	602	1	ATTCTGGAAA	MA1143.1	FOSL1::JUND(var.2)	6.74531	0.809947	824	833	1	ATCACATAAA	MA0766.1	GATA5	6.983	0.902133055943427	108	115	1	AGATAGGC
MA0313.1	HAP2	1.982	0.811239149788071	96	100	1	TTAGT	MA0478.1	FOSL2	8.0355	0.884249	5	15	-1	CAGTGCCTCAT	MA0766.1	GATA5	8.600	0.943252637096826	148	155	1	AGATAATG
MA0313.1	HAP2	1.793	0.805915613129595	192	196	1	TTAGC	MA0478.1	FOSL2	4.15977	0.830667	3	13	1	TCATGAGGCAC	MA0766.1	GATA5	3.671	0.817910388794352	164	171	1	CGATTGGC
MA0313.1	HAP2	8.495	0.994689913050765	586	590	1	TTGGC	MA0478.1	FOSL2	4.01852	0.828714	706	716	-1	ACTTGATTCAT	MA0766.1	GATA5	6.949	0.901268451268588	218	225	-1	AGATACCA
MA1024.1	HAT1	5.772	0.818008757873617	459	468	1	GCAATCCTGC	MA1130.1	FOSL2::JUN	8.46474	0.858295	4	15	-1	CAGTGCCTCATG	MA0766.1	GATA5	4.067	0.827980490301307	339	346	1	AGATATTT
MA0049.1	hb	7.373	0.832073808261085	173	182	1	GAGTAATAAA	MA1130.1	FOSL2::JUN	7.37306	0.83808	705	716	-1	ACTTGATTCATT	MA0766.1	GATA5	6.512	0.890155738241974	383	390	-1	AGATAGAG
MA0049.1	hb	6.899	0.817470248641757	310	319	1	CACACAAAAA	MA1130.1	FOSL2::JUN	6.82092	0.827855	704	715	1	AAATGAATCAAG	MA1017.1	GATA8	4.612	0.825889497292488	163	171	1	CCGATTGGC
MA0049.1	hb	7.747	0.843596448129499	311	320	1	ACACAAAAAC	MA1130.1	FOSL2::JUN	6.62948	0.82431	3	14	1	TCATGAGGCACT	MA1017.1	GATA8	4.051	0.808045321344899	218	226	-1	GAGATACCA
MA0049.1	hb	6.706	0.811524073522495	312	321	1	CACAAAAACA	MA1130.1	FOSL2::JUN	5.36036	0.800809	340	351	1	TGGTGCGTCCTC	MA0889.1	GBX1	4.387	0.831433378955651	1	10	1	AACCATTAAC
MA0049.1	hb	6.484	0.804684431675468	401	410	1	GTGGAAAAAA	MA1131.1	FOSL2::JUN(var.2)	7.69571	0.824011	743	753	-1	ACTGACCTAAT	MA0889.1	GBX1	9.984	0.928851041637388	404	413	1	GCCAATTATA
MA0049.1	hb	7.806	0.845414190782538	402	411	1	TGGAAAAAAA	MA1138.1	FOSL2::JUNB	7.54666	0.848979	4	13	1	CATGAGGCAC	MA0890.1	GBX2	5.791	0.857333585055027	1	10	1	AACCATTAAC
MA0049.1	hb	8.654	0.871540390270279	403	412	1	GGAAAAAAAG	MA1138.1	FOSL2::JUNB	7.41816	0.846642	705	714	1	AATGAATCAA	MA0890.1	GBX2	10.610	0.951176314971086	404	413	1	GCCAATTATA
MA0049.1	hb	6.747	0.81278725062037	412	421	1	GCGCAAACAA	MA1138.1	FOSL2::JUNB	7.03571	0.839686	706	715	-1	CTTGATTCAT	MA0917.1	gcm2	3.983	0.813523953817217	264	271	-1	GTCGGGGT
MA0049.1	hb	7.414	0.833336985358959	449	458	1	GCCTAATAAA	MA1138.1	FOSL2::JUNB	6.50586	0.830049	5	14	-1	AGTGCCTCAT	MA0304.1	GCR1	6.401	0.86713673420843	189	196	1	TTGAAGCC
MA0049.1	hb	9.391	0.894246768834508	542	551	1	GGGAAAAAAA	MA1144.1	FOSL2::JUND	8.52215	0.864109	4	13	1	CATGAGGCAC	MA0304.1	GCR1	3.735	0.820164515771995	200	207	-1	AGGAAGAA
MA0049.1	hb	10.391	0.925055966343637	543	552	1	GGAAAAAAAA	MA1144.1	FOSL2::JUND	7.20463	0.840304	705	714	1	AATGAATCAA	MA0304.1	GCR1	6.659	0.871682432766794	349	356	1	TGGAATAT
MA0049.1	hb	10.291	0.921975046592724	544	553	1	GAAAAAAAAT	MA1144.1	FOSL2::JUND	6.47326	0.827089	5	14	-1	AGTGCCTCAT	MA0305.1	GCR2	8.994	0.941643861721328	12	18	1	CCTTCCT
MA0226.1	hbn	6.522	0.828294981706252	71	77	1	TCAATTG	MA1144.1	FOSL2::JUND	6.36629	0.825156	706	715	-1	CTTGATTCAT	MA0305.1	GCR2	4.909	0.82570587892303	34	40	1	GCTTGCT
MA0226.1	hbn	6.843	0.840681682297315	92	98	1	TGAATTA	MA0148.2	FOXA1	12.74	0.937742	52	62	1	TATTTGCTCAG	MA0305.1	GCR2	4.223	0.806236244602434	43	49	-1	ACTTTCC
MA0226.1	hbn	6.522	0.828294981706252	137	143	1	TAAATTG	MA0148.1	FOXA1	12.7114	0.937001	52	62	1	TATTTGCTCAG	MA0305.1	GCR2	5.238	0.835043356607397	58	64	1	GCTGCCC
MA0317.1	HCM1	8.368	0.892504118353148	52	59	1	GTAAATAA	MA0148.3	FOXA1	11.9196	0.924453	48	62	1	CATTTATTTGCTCAG	MA0305.1	GCR2	8.713	0.93366869081158	120	126	1	CCTTCCC
MA0317.1	HCM1	10.232	0.950194140112883	178	185	1	ATAAACAC	MA0148.2	FOXA1	10.6088	0.901183	492	502	-1	TGTTTTCTCAC	MA0305.1	GCR2	4.795	0.82247040033331	189	195	-1	GCTTCAA
MA0317.1	HCM1	6.944	0.848431912888629	205	212	1	AGAAACAC	MA0148.1	FOXA1	10.6416	0.901053	492	502	-1	TGTTTTCTCAC	MA0305.1	GCR2	4.504	0.814211415512183	197	203	1	CCTTTCT
MA0317.1	HCM1	5.426	0.801450446670132	207	214	1	AAACACAC	MA0148.3	FOXA1	9.59521	0.898474	1081	1095	1	TGGCTATTTATTTAC	MA0305.1	GCR2	8.098	0.916214135261775	201	207	1	TCTTCCT
MA0317.1	HCM1	6.944	0.848431912888629	265	272	1	AGAAACAC	MA0148.3	FOXA1	8.63167	0.887705	248	262	-1	CTTTTGTGTGCCTTG	MA0305.1	GCR2	4.861	0.824343572148411	273	279	1	GCTTCAT
MA0317.1	HCM1	5.426	0.801450446670132	267	274	1	AAACACAC	MA0148.3	FOXA1	8.59573	0.887303	1001	1015	-1	CTTTTATGTACCTTT	MA0305.1	GCR2	4.415	0.81168547170091	276	282	1	TCATCCC
MA0317.1	HCM1	5.545	0.805133446986338	309	316	1	ACACACAA	MA0148.3	FOXA1	8.06608	0.881383	1085	1099	1	TATTTATTTACATGT	MA0305.1	GCR2	4.504	0.814211415512183	378	384	1	CCTTTCT
MA0317.1	HCM1	10.735	0.965761780104915	315	322	1	AAAAACAA	MA0148.2	FOXA1	9.06139	0.874639	248	258	-1	TGTGTGCCTTG	MA0038.1	Gfi1	6.377	0.813621522421712	161	170	-1	CCAATCGGAC
MA0317.1	HCM1	8.285	0.88993530300655	414	421	1	GCAAACAA	MA0148.1	FOXA1	9.04285	0.873284	248	258	-1	TGTGTGCCTTG	MA0483.1	Gfi1b	5.777	0.828687571137586	75	85	-1	GAACCTCAGAG
MA0317.1	HCM1	6.076	0.821567675288066	545	552	1	AAAAAAAA	MA0148.1	FOXA1	8.961	0.871863	905	915	-1	TGTTGGCAATG	MA0306.1	GIS1	8.873	0.907919478352504	9	17	1	ACCCCTTCC
MA1099.1	Hes1	5.456	0.810527126927219	181	190	1	AACACGGGGC	MA0148.2	FOXA1	8.86774	0.871317	905	915	-1	TGTTGGCAATG	MA0306.1	GIS1	8.415	0.894337307908119	194	202	1	GCCCCTTTC
MA0616.1	Hes2	7.303	0.818025059192055	519	531	1	TATACAAAAGTGG	MA0148.2	FOXA1	8.59231	0.866592	640	650	-1	TGTTCGCTTTT	MA0306.1	GIS1	6.111	0.826011280170425	195	203	1	CCCCTTTCT
MA0894.1	HESX1	5.174	0.841064227075691	91	100	1	CTGAATTAGT	MA0148.3	FOXA1	6.64954	0.865551	905	919	-1	AAAATGTTGGCAATG	MA0306.1	GIS1	7.613	0.870553681933453	279	287	1	TCCCCTCTA
MA0894.1	HESX1	5.812	0.853321468401305	136	145	1	ATAAATTGTC	MA0148.1	FOXA1	8.57415	0.865144	640	650	-1	TGTTCGCTTTT	MA0307.1	GLN3	7.272	0.956933991915048	109	113	1	GATAG
MA0191.1	HGTX	6.500	0.8395687001978	92	98	1	TGAATTA	MA0148.2	FOXA1	8.19573	0.859789	1085	1095	1	TATTTATTTAC	MA0307.1	GLN3	8.378	1.00001112915532	149	153	1	GATAA
MA0191.1	HGTX	6.445	0.837487286533987	175	181	1	GTAATAA	MA0148.1	FOXA1	8.16982	0.858121	1085	1095	1	TATTTATTTAC	MA0307.1	GLN3	5.847	0.901432255416511	165	169	1	GATTG
MA0191.1	HGTX	6.044	0.822311888730548	451	457	1	CTAATAA	MA0148.2	FOXA1	8.00703	0.856552	1066	1076	1	TGCTTGCACTT	MA0307.1	GLN3	3.711	0.818238073549229	220	224	-1	GATAC
MA0183.1	HHEX	5.956	0.837217092644819	70	77	1	CTCAATTG	MA0148.1	FOXA1	7.99892	0.855153	1066	1076	1	TGCTTGCACTT	MA0307.1	GLN3	3.442	0.807760903641786	276	280	-1	GATGA
MA0183.1	HHEX	8.283	0.91372691566027	91	98	1	CTGAATTA	MA0148.3	FOXA1	5.62811	0.854135	429	443	-1	CCCATATTAACTCTA	MA0307.1	GLN3	6.247	0.917011690223117	340	344	1	GATAT
MA0183.1	HHEX	6.557	0.856977472375067	450	457	1	CCTAATAA	MA0148.2	FOXA1	7.77275	0.852533	1089	1099	1	TATTTACATGT	MA0307.1	GLN3	7.272	0.956933991915048	385	389	-1	GATAG
MA0183.1	HHEX	6.061	0.840669405243282	513	520	1	TCGGATTA	MA0148.1	FOXA1	7.76137	0.851027	1089	1099	1	TATTTACATGT	MA0190.1	Gsc	5.861	0.82929509294105	7	12	1	TAACCC
MA0739.1	Hic1	4.174	0.80233450257716	211	219	1	ACACCAGCC	MA0148.3	FOXA1	4.55438	0.842134	566	580	-1	GTTTTGTGTGTATTC	MA0190.1	Gsc	5.861	0.82929509294105	276	281	1	TCATCC
MA0739.1	Hic1	6.215	0.844614673553847	237	245	1	TTGCCAAGA	MA0148.3	FOXA1	4.10914	0.837158	492	506	-1	AGGCTGTTTTCTCAC	MA0190.1	Gsc	5.861	0.82929509294105	350	355	-1	TATTCC
MA0738.1	HIC2	6.185	0.866991134939907	237	245	1	TTGCCAAGA	MA0148.3	FOXA1	4.07718	0.836801	110	124	1	TTAAGGTTTGCTCAA	MA0190.1	Gsc	5.861	0.82929509294105	412	417	1	TAAACC
MA0450.1	hkb	7.348	0.806837710958938	388	396	1	GGGGGGGGA	MA0148.2	FOXA1	6.6544	0.833349	114	124	1	GGTTTGCTCAA	MA0648.1	GSC	5.003	0.815471466064949	1	10	-1	GTTAATGGTT
MA0043.2	HLF	3.615	0.811625347865806	130	141	1	TAGTACATAAAT	MA0148.1	FOXA1	6.64164	0.831579	114	124	1	GGTTTGCTCAA	MA0648.1	GSC	4.857	0.8122694911006	5	14	1	ATTAACCCCT
MA0043.2	HLF	3.218	0.805398876071672	219	230	1	CGTTACGCACAC	MA0148.3	FOXA1	3.46283	0.829935	640	654	-1	AAATTGTTCGCTTTT	MA0648.1	GSC	6.495	0.848193018440354	274	283	1	CTTCATCCCC
MA0043.2	HLF	7.969	0.879912648096686	331	342	1	CATGACATCATG	MA0148.3	FOXA1	3.3088	0.828213	785	799	-1	TTTATATGTACGTTT	MA0648.1	GSC	4.864	0.812423010448206	298	307	1	TCTAATATTT
MA0043.2	HLF	8.003	0.880445897570239	516	527	1	GATTATACAAAA	MA0148.3	FOXA1	3.21329	0.827146	179	193	-1	AACATGTGTGCTTGT	MA0648.1	GSC	4.857	0.8122694911006	356	365	1	TTTAATGTGC
MA0545.1	hlh-1	6.636	0.819443540269641	241	251	1	CAAGAACTGTT	MA0148.2	FOXA1	6.13324	0.824409	179	189	-1	TGTGTGCTTGT	MA0648.1	GSC	4.422	0.802729360213669	404	413	-1	TATAATTGGC
MA0109.1	HLTF	4.088	0.825296499363166	27	36	1	TAGCTTTTCT	MA0148.1	FOXA1	6.11487	0.82243	179	189	-1	TGTGTGCTTGT	MA0891.1	GSC2	4.595	0.804850460549954	1	10	-1	GTTAATGGTT
MA0109.1	HLTF	3.555	0.806511621396095	580	589	1	ATGCTTTTGG	MA0148.3	FOXA1	2.77268	0.822221	451	465	-1	GAGAGATTTGCATAT	MA0891.1	GSC2	5.604	0.829707683997563	5	14	1	ATTAACCCCT
MA0895.1	HMBOX1	6.717	0.85020162704503	95	104	1	ATTAGTCAGC	MA0148.1	FOXA1	6.05748	0.821433	954	964	1	TTTTTTCTCTT	MA0891.1	GSC2	5.159	0.818744884756546	146	155	-1	CATTATCTCA
MA0895.1	HMBOX1	7.209	0.86050549384978	470	479	1	CTAAGTTATC	MA0148.2	FOXA1	5.92086	0.820765	954	964	1	TTTTTTCTCTT	MA0891.1	GSC2	7.690	0.881097345158822	274	283	1	CTTCATCCCC
MA0045.1	HMG-I/Y	7.578	0.80091750601004	263	278	1	CCAGAAACACACACAC	MA0148.3	FOXA1	2.39074	0.817952	1062	1076	1	AAAATGCTTGCACTT	MA0891.1	GSC2	5.492	0.826948507559374	298	307	1	TCTAATATTT
MA0045.1	HMG-I/Y	9.462	0.844079493074229	404	419	1	GAAAAAAAGCGCAAAC	MA0148.3	FOXA1	2.30003	0.816938	657	671	-1	CTCCTATTTTCTGAA	MA0891.1	GSC2	4.553	0.803815769385634	348	357	-1	AATATTCCAA
MA0045.1	HMG-I/Y	9.348	0.841467780481173	406	421	1	AAAAAAGCGCAAACAA	MA0148.2	FOXA1	5.55833	0.814547	1001	1011	-1	TATGTACCTTT	MA0891.1	GSC2	5.862	0.836063644006961	356	365	1	TTTAATGTGC
MA0045.1	HMG-I/Y	8.558	0.823369070406486	535	550	1	AAAAGGAGGGAAAAAA	MA0148.1	FOXA1	5.65334	0.814414	994	1004	1	TGTTTTTAAAG	MA0891.1	GSC2	5.181	0.819286865842619	404	413	-1	TATAATTGGC
MA0045.1	HMG-I/Y	8.067	0.812120378448675	536	551	1	AAAGGAGGGAAAAAAA	MA0148.2	FOXA1	5.52046	0.813897	994	1004	1	TGTTTTTAAAG	MA0892.1	GSX1	7.523	0.899077380285516	1	10	1	AACCATTAAC
MA0045.1	HMG-I/Y	7.596	0.801329881682628	546	561	1	AAAAAAATGAAAAGGA	MA0148.1	FOXA1	5.54058	0.812455	1001	1011	-1	TATGTACCTTT	MA0892.1	GSX1	6.923	0.882783040165873	16	25	1	CCTCATAAAA
MA0327.1	HMRA1	6.657	0.853638192417852	69	75	1	ACTCAAT	MA0148.3	FOXA1	1.86669	0.812095	171	185	-1	TGCTTGTGAGCACAG	MA0892.1	GSX1	4.469	0.816139189076533	149	158	-1	TTACATTATC
MA0327.1	HMRA1	6.657	0.853638192417852	311	317	1	ACACAAA	MA0148.2	FOXA1	5.36908	0.8113	566	576	-1	TGTGTGTATTC	MA0892.1	GSX1	4.019	0.803918433986801	154	163	-1	GACAGTTACA
MA0327.1	HMRA1	6.657	0.853638192417852	416	422	1	AAACAAT	MA0148.3	FOXA1	1.76822	0.810995	942	956	1	ACTTTATTAATTTTT	MA0892.1	GSX1	5.334	0.839630196082351	231	240	-1	TCTCCTTACT
MA0318.1	HMRA2	7.645	0.868814777654462	49	56	1	CCTGTAAA	MA0148.3	FOXA1	1.66533	0.809845	552	566	-1	CGGTTAGTTACAGTA	MA0892.1	GSX1	4.281	0.811033629172378	298	307	-1	AAATATTAGA
MA0192.1	Hmx	7.375	0.852691969420443	71	77	1	TCAATTG	MA0148.1	FOXA1	5.36505	0.809407	566	576	-1	TGTGTGTATTC	MA0892.1	GSX1	4.085	0.805710811399961	316	325	-1	TTTCATTTCT
MA0192.1	Hmx	7.375	0.852691969420443	137	143	1	TAAATTG	MA0148.3	FOXA1	1.61819	0.809318	755	769	-1	GGAATGTTCATATAA	MA0892.1	GSX1	4.728	0.823172912561512	352	361	-1	ATTAAATATT
MA0899.1	HOXA10	11.884	0.950878986504281	174	184	1	AGTAATAAACA	MA0148.2	FOXA1	5.22923	0.808901	429	439	-1	TATTAACTCTA	MA0892.1	GSX1	4.868	0.826974925256096	352	361	1	AATATTTAAT
MA0899.1	HOXA10	8.018	0.870505506475814	450	460	1	CCTAATAAAGC	MA0148.3	FOXA1	1.56261	0.808697	544	558	1	GGTATAATTACTGTA	MA0892.1	GSX1	6.941	0.883271870369462	356	365	-1	GCACATTAAA
MA0911.1	Hoxa11	5.882	0.815289044055125	174	185	1	AGTAATAAACAC	MA0148.1	FOXA1	5.21986	0.806885	429	439	-1	TATTAACTCTA	MA0892.1	GSX1	8.343	0.921346311782361	404	413	1	GCCAATTATA
MA0650.1	HOXA13	10.396	0.901842297513328	175	184	1	GTAATAAACA	MA0148.2	FOXA1	5.097	0.806633	657	667	-1	TATTTTCTGAA	MA0893.1	GSX2	8.336	0.910706862803553	1	10	1	AACCATTAAC
MA0650.1	HOXA13	11.216	0.919112365799334	451	460	1	CTAATAAAGC	MA0148.3	FOXA1	1.37504	0.8066	564	578	-1	TTTGTGTGTATTCGG	MA0893.1	GSX2	7.019	0.874273662292257	16	25	1	CCTCATAAAA
MA0900.1	HOXA2	5.743	0.860827140088055	91	100	1	CTGAATTAGT	MA0148.1	FOXA1	5.15224	0.80571	657	667	-1	TATTTTCTGAA	MA0893.1	GSX2	4.528	0.805363182054111	149	158	-1	TTACATTATC
MA0900.1	HOXA2	3.381	0.807425776694892	95	104	1	ATTAGTCAGC	MA0148.3	FOXA1	1.29014	0.805651	196	210	-1	CATTTGTTGAGAGAG	MA0893.1	GSX2	4.995	0.818282168112407	298	307	-1	AAATATTAGA
MA0900.1	HOXA2	3.481	0.80968663035252	165	174	1	AAAGATTAGA	MA0148.3	FOXA1	0.976403	0.802145	420	434	-1	ACTCTAATTATTCTG	MA0893.1	GSX2	4.624	0.808018905098215	306	315	-1	AGCTTTTAAA
MA0900.1	HOXA2	5.320	0.85126372911629	174	183	1	AGTAATAAAC	MA0047.2	Foxa2	11.9165	0.912927	52	63	1	TATTTGCTCAGG	MA0893.1	GSX2	5.782	0.840053564317714	352	361	1	AATATTTAAT
MA0900.1	HOXA2	6.966	0.88847738032084	187	196	1	GGGCATTAGC	MA0047.1	Foxa2	10.6476	0.896879	49	60	1	ATTTATTTGCTC	MA0893.1	GSX2	8.034	0.90235240072731	356	365	-1	GCACATTAAA
MA0900.1	HOXA2	4.225	0.826507381565269	216	225	1	AGCCGTTACG	MA0047.2	Foxa2	9.63805	0.876176	1089	1100	1	TATTTACATGTT	MA0893.1	GSX2	8.932	0.927194476702362	404	413	1	GCCAATTATA
MA0900.1	HOXA2	3.400	0.807855338889841	417	426	1	AACAATTTTC	MA0047.1	Foxa2	9.79759	0.875108	1082	1093	1	GGCTATTTATTT	MA0447.1	gt	8.676	0.838911286834953	150	159	-1	GTTACATTAT
MA0900.1	HOXA2	5.034	0.844797687655475	450	459	1	CCTAATAAAG	MA0047.1	Foxa2	9.42823	0.865648	642	653	-1	AATTGTTCGCTT	MA0447.1	gt	8.676	0.838911286834953	150	159	1	ATAATGTAAC
MA0900.1	HOXA2	3.411	0.80810403279218	473	482	1	AGTTATCAAC	MA0047.2	Foxa2	8.74038	0.861696	1085	1096	1	TATTTATTTACA	MA1020.1	GT-1	5.893	0.838003932259211	5	12	1	ATTAACCC
MA0158.1	HOXA5	4.668	0.817337689236295	50	57	1	CTGTAAAT	MA0047.1	Foxa2	9.02285	0.855266	1086	1097	1	ATTTATTTACAT	MA1020.1	GT-1	4.391	0.808439313013527	80	87	-1	GTGAACCT
MA0158.1	HOXA5	4.234	0.802052601027837	70	77	1	CTCAATTG	MA0047.2	Foxa2	8.20345	0.853036	904	915	-1	TGTTGGCAATGT	MA0309.1	GZF3	4.434	0.801739507687771	108	115	1	AGATAGGC
MA0158.1	HOXA5	8.661	0.957967544573552	135	142	1	CATAAATT	MA0047.1	Foxa2	8.43997	0.840337	431	442	-1	CCATATTAACTC	MA0309.1	GZF3	5.255	0.824931528021249	148	155	1	AGATAATG
MA0158.1	HOXA5	5.346	0.841216237174852	468	475	1	CGCTAAGT	MA0047.1	Foxa2	8.40609	0.83947	943	954	1	CTTTATTAATTT	MA0309.1	GZF3	5.078	0.819931543125968	179	186	-1	TGAAAAGC
MA0158.1	HOXA5	5.823	0.858015746565253	491	498	1	CTCAAGTG	MA0047.2	Foxa2	6.76816	0.829884	247	258	-1	TGTGTGCCTTGT	MA0309.1	GZF3	7.050	0.875637589529887	218	225	-1	AGATACCA
MA0594.1	Hoxa9	6.382	0.802756854703665	49	59	1	CCTGTAAATAA	MA0047.1	Foxa2	7.93172	0.82732	181	192	-1	ACATGTGTGCTT	MA0448.1	H2.0	7.291	0.914324613790348	3	9	-1	TTAATGG
MA0594.1	Hoxa9	8.671	0.843984844984232	451	461	1	CTAATAAAGCA	MA0047.2	Foxa2	6.46504	0.824995	1000	1011	-1	TATGTACCTTTA	MA0448.1	H2.0	8.709	0.968298340648768	18	24	-1	TTTATGA
MA0901.1	HOXB13	4.872	0.811091552151045	49	58	1	CCTGTAAATA	MA0047.2	Foxa2	6.26041	0.821694	491	502	-1	TGTTTTCTCACA	MA0448.1	H2.0	4.750	0.817605826803573	300	306	-1	AATATTA
MA0901.1	HOXB13	9.268	0.885768527373182	175	184	1	GTAATAAACA	MA0047.1	Foxa2	7.68369	0.820968	713	724	-1	AGCCATTTACTT	MA0448.1	H2.0	4.334	0.801771503550327	353	359	1	ATATTTA
MA0901.1	HOXB13	10.067	0.899341526281846	451	460	1	CTAATAAAGC	MA0047.2	Foxa2	6.19723	0.820675	195	206	-1	TGTTGAGAGAGG	MA0448.1	H2.0	4.979	0.826322317248268	354	360	-1	TTAAATA
MA0902.1	HOXB2	3.679	0.807547893528096	52	61	1	GTAAATAAGG	MA0047.1	Foxa2	7.63111	0.819621	234	245	-1	CTTTTTTGGCTT	MA0448.1	H2.0	5.489	0.845734588544315	357	363	1	TTAATGT
MA0902.1	HOXB2	5.583	0.857008809448561	91	100	1	CTGAATTAGT	MA0047.1	Foxa2	7.63111	0.819621	683	694	1	CTTTCTTGATTT	MA0448.1	H2.0	6.486	0.883683675764235	406	412	-1	ATAATTG
MA0902.1	HOXB2	5.319	0.850150783291522	165	174	1	AAAGATTAGA	MA0047.2	Foxa2	5.77845	0.81392	428	439	-1	TATTAACTCTAA	MA0448.1	H2.0	7.103	0.907168717704746	408	414	1	ATTATAA
MA0902.1	HOXB2	7.291	0.90137816049486	174	183	1	AGTAATAAAC	MA0047.2	Foxa2	5.33534	0.806773	153	164	-1	GATTTATACAGG	MA0448.1	H2.0	8.564	0.962779165476363	409	415	-1	TTTATAA
MA0902.1	HOXB2	6.474	0.880154647728568	187	196	1	GGGCATTAGC	MA0047.2	Foxa2	5.33145	0.80671	419	430	-1	TAATTATTCTGG	MA0311.1	HAL9	4.138	0.820065104301558	161	165	-1	CGGAC
MA0902.1	HOXB2	3.740	0.809132513208321	216	225	1	AGCCGTTACG	MA0047.2	Foxa2	5.32504	0.806607	754	765	-1	TGTTCATATAAT	MA0092.1	Hand1::Tcf3	6.867	0.825904178388791	103	112	-1	TATCTGTCAA
MA0902.1	HOXB2	4.235	0.821991312252769	417	426	1	AACAATTTTC	MA0047.2	Foxa2	5.01783	0.801651	563	574	-1	TGTGTATTCGGT	MA0092.1	Hand1::Tcf3	9.610	0.906719892665721	214	223	1	CTTCTGGTAT
MA0902.1	HOXB2	3.682	0.807625825643517	429	438	1	GTTCATTTTG	MA0845.1	FOXB1	12.3658	0.918879	1088	1098	-1	CATGTAAATAA	MA0312.1	HAP1	6.876	0.838300304303952	145	152	1	CTGAGATA
MA0902.1	HOXB2	6.344	0.876777589393663	450	459	1	CCTAATAAAG	MA0845.1	FOXB1	10.8927	0.895688	1084	1094	-1	TAAATAAATAG	MA0312.1	HAP1	6.133	0.815876422558132	158	165	-1	CGGACAGT
MA0902.1	HOXB2	3.664	0.807158232950991	473	482	1	AGTTATCAAC	MA0845.1	FOXB1	8.47708	0.85766	51	61	-1	TGAGCAAATAA	MA0313.1	HAP2	7.252	0.959678505291586	41	45	1	TTGGA
MA0902.1	HOXB2	3.988	0.815574901416449	573	582	1	GTTCATAATG	MA0845.1	FOXB1	8.28772	0.854679	756	766	1	TATATGAACAT	MA0313.1	HAP2	8.495	0.994689913050765	167	171	1	TTGGC
MA0903.1	HOXB3	5.474	0.861856784368655	91	100	1	CTGAATTAGT	MA0845.1	FOXB1	7.82508	0.847395	430	440	1	AGAGTTAATAT	MA0313.1	HAP2	2.552	0.827294260345377	291	295	-1	TGGGT
MA0903.1	HOXB3	5.058	0.852168943497751	165	174	1	AAAGATTAGA	MA0845.1	FOXB1	7.4092	0.840848	786	796	1	AACGTACATAT	MA0313.1	HAP2	5.018	0.896753738651197	292	296	-1	TTGGG
MA0903.1	HOXB3	6.517	0.886146250782967	174	183	1	AGTAATAAAC	MA0845.1	FOXB1	7.03184	0.834907	1002	1012	1	AAGGTACATAA	MA0313.1	HAP2	7.252	0.959678505291586	348	352	1	TTGGA
MA0903.1	HOXB3	6.589	0.887822992472162	187	196	1	GGGCATTAGC	MA0845.1	FOXB1	6.37515	0.824569	906	916	1	ATTGCCAACAT	MA0313.1	HAP2	8.495	0.994689913050765	404	408	-1	TTGGC
MA0903.1	HOXB3	4.244	0.83321244717824	216	225	1	AGCCGTTACG	MA0845.1	FOXB1	6.2558	0.82269	547	557	-1	ACAGTAATTAT	MA0314.1	HAP3	8.154	0.846696835777796	162	176	1	TCCGATTGGCCTTTG
MA0903.1	HOXB3	3.992	0.827343851266057	417	426	1	AACAATTTTC	MA0845.1	FOXB1	6.05681	0.819557	757	767	-1	AATGTTCATAT	MA0314.1	HAP3	9.490	0.863350830086337	399	413	-1	TATAATTGGCAAGGA
MA0903.1	HOXB3	2.906	0.802052997454032	429	438	1	GTTCATTTTG	MA0845.1	FOXB1	6.04963	0.819444	745	755	1	TAGGTCAGTAT	MA0316.1	HAP5	7.106	0.830568742477335	157	171	1	AACTGTCCGATTGGC
MA0903.1	HOXB3	5.321	0.858293708279116	450	459	1	CCTAATAAAG	MA0845.1	FOXB1	5.95438	0.817945	685	695	-1	TAAATCAAGAA	MA0316.1	HAP5	9.499	0.862370350763564	404	418	-1	TGGTTTATAATTGGC
MA0903.1	HOXB3	3.972	0.826878089685725	473	482	1	AGTTATCAAC	MA0845.1	FOXB1	5.88192	0.816804	945	955	-1	AAAATTAATAA	MA1024.1	HAT1	5.443	0.811296479323256	405	414	1	CCAATTATAA
MA0905.1	HOXC10	3.095	0.810545373958239	49	58	1	CCTGTAAATA	MA0845.1	FOXB1	5.66512	0.813391	993	1003	-1	TTTAAAAACAT	MA0049.1	hb	9.502	0.897666589758021	18	27	1	TCATAAAAAC
MA0905.1	HOXC10	8.090	0.894935717929856	175	184	1	GTAATAAACA	MA0845.1	FOXB1	5.50152	0.810815	493	503	1	TGAGAAAACAG	MA0049.1	hb	7.706	0.842333271031625	389	398	-1	AAAAAAAAAG
MA0905.1	HOXC10	5.904	0.85800332715469	451	460	1	CTAATAAAGC	MA0032.1	FOXC1	6.98617	0.972846	747	754	1	GGTCAGTA	MA0049.1	hb	9.443	0.895848847104983	390	399	-1	AAAAAAAAAA
MA0651.1	HOXC11	5.828	0.830909431873621	174	184	1	AGTAATAAACA	MA0032.1	FOXC1	6.40121	0.940125	367	374	1	GTCAAGTA	MA0049.1	hb	11.613	0.962704805699793	391	400	-1	GAAAAAAAAA
MA0906.1	HOXC12	6.662	0.844441225574553	174	184	1	AGTAATAAACA	MA0032.2	FOXC1	11.7081	0.929242	1088	1098	-1	CATGTAAATAA	MA0049.1	hb	10.391	0.925055966343637	392	401	-1	GGAAAAAAAA
MA0907.1	HOXC13	6.233	0.813376483538036	48	58	1	GCCTGTAAATA	MA0032.1	FOXC1	6.13818	0.925412	710	717	1	ATCAAGTA	MA0049.1	hb	7.221	0.827390810239697	393	402	-1	AGGAAAAAAA
MA0485.1	Hoxc9	9.946	0.857961768526057	48	60	1	GCCTGTAAATAAG	MA0032.2	FOXC1	11.1455	0.920796	1084	1094	-1	TAAATAAATAG	MA0049.1	hb	7.121	0.824309890488784	394	403	-1	AAGGAAAAAA
MA0908.1	HOXD11	7.090	0.841418144249111	175	184	1	GTAATAAACA	MA0032.1	FOXC1	5.98617	0.916909	569	576	-1	TGTGTGTA	MA1025.1	HBI1	7.247	0.828955194311319	83	94	-1	AGGTCATGTGAA
MA0908.1	HOXD11	5.057	0.801412370381717	401	410	1	GTGGAAAAAA	MA0032.1	FOXC1	5.98617	0.916909	626	633	-1	GAAAAGTA	MA0226.1	hbn	6.522	0.828294981706252	3	9	-1	TTAATGG
MA0873.1	HOXD12	5.066	0.815237241715236	174	184	1	AGTAATAAACA	MA0032.2	FOXC1	9.95738	0.902961	51	61	-1	TGAGCAAATAA	MA0226.1	hbn	6.843	0.840681682297315	354	360	-1	TTAAATA
MA0909.1	HOXD13	5.348	0.820084148938012	33	42	1	TTCTTAAAAT	MA0032.1	FOXC1	5.55964	0.89305	151	158	1	CCCCTGTA	MA0226.1	hbn	8.662	0.910872985646677	406	412	-1	ATAATTG
MA0909.1	HOXD13	4.509	0.804606950623375	49	58	1	CCTGTAAATA	MA0032.1	FOXC1	5.40121	0.884188	1006	1013	-1	TTTATGTA	MA0317.1	HCM1	5.572	0.805969085713545	20	27	1	ATAAAAAC
MA0909.1	HOXD13	10.323	0.911858954200609	175	184	1	GTAATAAACA	MA0032.2	FOXC1	8.58797	0.882405	993	1003	-1	TTTAAAAACAT	MA0317.1	HCM1	6.076	0.821567675288066	390	397	-1	AAAAAAAA
MA0909.1	HOXD13	10.307	0.911563799048005	451	460	1	CTAATAAAGC	MA0032.1	FOXC1	5.33082	0.88025	552	559	-1	TTACAGTA	MA0317.1	HCM1	6.076	0.821567675288066	391	398	-1	AAAAAAAA
MA0913.1	Hoxd9	4.861	0.811223916075506	52	61	1	GTAAATAAGG	MA0032.2	FOXC1	7.83828	0.871152	493	503	1	TGAGAAAACAG	MA0317.1	HCM1	6.076	0.821567675288066	392	399	-1	AAAAAAAA
MA0913.1	Hoxd9	5.380	0.823221120665026	160	169	1	ACAAGAAAGA	MA0032.1	FOXC1	5.13818	0.869474	18	25	-1	TGGCTGTA	MA0317.1	HCM1	7.404	0.862668720833628	411	418	1	ATAAACCA
MA0913.1	Hoxd9	9.815	0.925740585702632	175	184	1	GTAATAAACA	MA0032.1	FOXC1	5.13818	0.869474	518	525	-1	ATCACGTA	MA0894.1	HESX1	11.542	0.963406096607839	404	413	-1	TATAATTGGC
MA0913.1	Hoxd9	6.884	0.857987586373382	451	460	1	CTAATAAAGC	MA0032.1	FOXC1	5.04507	0.864266	1093	1100	-1	AACATGTA	MA0191.1	HGTX	8.354	0.90973126261071	3	9	-1	TTAATGG
MA0913.1	Hoxd9	5.379	0.82319800466389	543	552	1	GGAAAAAAAA	MA0032.2	FOXC1	7.30611	0.863163	906	916	1	ATTGCCAACAT	MA0191.1	HGTX	5.512	0.802178942018753	18	24	-1	TTTATGA
MA0913.1	Hoxd9	5.849	0.834062525197751	544	553	1	GAAAAAAAAT	MA0032.1	FOXC1	4.98617	0.860971	790	797	-1	TATATGTA	MA0191.1	HGTX	6.500	0.8395687001978	354	360	-1	TTAAATA
MA0319.1	HSF1	7.465	0.850311240194579	401	408	1	GTGGAAAA	MA0032.2	FOXC1	6.92963	0.857512	756	766	1	TATATGAACAT	MA0191.1	HGTX	5.902	0.816938057089429	357	363	1	TTAATGT
MA0227.1	hth	5.584	0.824446416027437	43	48	1	AGACAG	MA0032.2	FOXC1	6.81956	0.85586	685	695	-1	TAAATCAAGAA	MA0191.1	HGTX	8.098	0.900043228102779	406	412	-1	ATAATTG
MA0227.1	hth	5.584	0.824446416027437	107	112	1	TCACAG	MA0032.1	FOXC1	4.82267	0.851826	600	607	-1	GAACTGTA	MA0183.1	HHEX	5.443	0.820350079663759	18	25	-1	TTTTATGA
MA0227.1	hth	8.900	0.964275523541116	333	338	1	TGACAT	MA0032.1	FOXC1	4.76378	0.848531	540	547	1	ATTGGGTA	MA0183.1	HHEX	5.106	0.809269800181075	345	352	-1	TCCAAGAA
MA0227.1	hth	5.584	0.824446416027437	567	572	1	TGTCAG	MA0032.2	FOXC1	6.31164	0.848235	745	755	1	TAGGTCAGTAT	MA0183.1	HHEX	5.962	0.837414367650446	354	361	-1	ATTAAATA
MA0551.1	HY5	8.478	0.805973411864024	178	193	1	ATAAACACGGGGCATT	MA0032.1	FOXC1	4.72314	0.846258	782	789	-1	CGTTTGTA	MA0183.1	HHEX	6.420	0.852473026413263	404	411	1	GCCAATTA
MA0120.1	id1	6.423	0.824273866080621	82	93	1	TGGCTGTTTCTG	MA0032.1	FOXC1	4.72314	0.846258	784	791	1	CAAACGTA	MA0183.1	HHEX	5.084	0.808546458493778	409	416	-1	GTTTATAA
MA0617.1	Id2	5.076	0.81998517277993	182	189	1	ACACGGGG	MA0032.2	FOXC1	6.13279	0.845551	786	796	1	AACGTACATAT	MA0739.1	Hic1	4.071	0.800200814379904	165	173	-1	AGGCCAATC
MA0824.1	ID4	8.983	0.897499946560892	210	219	1	CACACCAGCC	MA0032.2	FOXC1	5.97448	0.843174	430	440	1	AGAGTTAATAT	MA0739.1	Hic1	4.081	0.800407968573813	215	223	-1	ATACCAGAA
MA0228.1	ind	6.294	0.835847238728987	92	98	1	TGAATTA	MA0032.1	FOXC1	4.65275	0.842321	551	558	1	TTACTGTA	MA0739.1	Hic1	6.819	0.85712678686591	402	410	1	TTGCCAATT
MA0228.1	ind	7.315	0.871915768169727	451	457	1	CTAATAA	MA0032.2	FOXC1	5.5877	0.837368	1002	1012	1	AAGGTACATAA	MA0738.1	HIC2	6.274	0.86897257838645	59	67	1	CTGCCCGAG
MA0321.1	INO2	7.284	0.836148155155273	338	346	1	TCATGGGAA	MA0032.2	FOXC1	5.52228	0.836386	658	668	1	TCAGAAAATAG	MA0738.1	HIC2	4.322	0.825514403019575	121	129	1	CTTCCCACT
MA0322.1	INO4	8.847	0.867683179927628	48	56	1	GCCTGTAAA	MA0032.2	FOXC1	5.45489	0.835375	945	955	-1	AAAATTAATAA	MA0738.1	HIC2	3.693	0.811510718436704	128	136	1	CTGCCATGA
MA0322.1	INO4	9.011	0.870982643128071	61	69	1	GTCTGTGAA	MA0032.2	FOXC1	5.14559	0.830732	849	859	-1	AAAAAAAAGAT	MA0738.1	HIC2	3.234	0.801291813470825	171	179	-1	CTGCAAAGG
MA0322.1	INO4	5.595	0.802257238904205	338	346	1	TCATGGGAA	MA0032.1	FOXC1	4.40121	0.82825	130	137	1	CTGAGGTA	MA0738.1	HIC2	4.080	0.820126657917739	215	223	-1	ATACCAGAA
MA0050.2	IRF1	11.264	0.812186088896668	423	443	1	TTTCAGGTTCATTTTGATTTC	MA0032.2	FOXC1	4.7507	0.824804	452	462	1	TATGCAAATCT	MA0738.1	HIC2	5.541	0.85265349921436	278	286	1	ATCCCCTCT
MA0772.1	IRF7	6.639	0.814434000400748	546	559	1	AAAAAAATGAAAAG	MA0032.2	FOXC1	4.74905	0.824779	197	207	1	TCTCTCAACAA	MA0738.1	HIC2	4.093	0.820416082241392	346	354	-1	ATTCCAAGA
MA0914.1	ISL2	4.679	0.818004597361986	132	139	1	GTACATAA	MA0032.2	FOXC1	4.48488	0.820814	913	923	-1	TTAGAAAATGT	MA0738.1	HIC2	6.211	0.867569983587212	402	410	1	TTGCCAATT
MA0914.1	ISL2	8.537	0.918377976964003	145	152	1	CCACTTTA	MA0032.2	FOXC1	4.3518	0.818816	726	736	-1	TAGAAAAAGAT	MA0450.1	hkb	7.996	0.823873573895475	66	74	1	AGGGCCTGA
MA0914.1	ISL2	4.172	0.804814005485826	175	182	1	GTAATAAA	MA0032.2	FOXC1	4.20529	0.816617	101	111	1	AAAAAAAACTT	MA0043.2	HLF	4.050	0.818447804365676	144	155	-1	CATTATCTCAGT
MA0914.1	ISL2	5.108	0.829165867411043	418	425	1	ACAATTTT	MA0032.2	FOXC1	3.9858	0.813322	88	98	1	AAAAAAAAAAA	MA0043.2	HLF	3.903	0.816142284582961	144	155	1	ACTGAGATAATG
MA0654.1	ISX	3.349	0.811836335476066	52	59	1	GTAAATAA	MA0032.2	FOXC1	3.9858	0.813322	89	99	1	AAAAAAAAAAA	MA0043.2	HLF	7.074	0.865875639895805	149	160	-1	AGTTACATTATC
MA0654.1	ISX	3.771	0.820936023612384	71	78	1	TCAATTGA	MA0032.2	FOXC1	3.9858	0.813322	90	100	1	AAAAAAAAAAA	MA0043.2	HLF	5.559	0.842114670706603	149	160	1	GATAATGTAACT
MA0654.1	ISX	4.677	0.840472320890828	92	99	1	TGAATTAG	MA0032.2	FOXC1	3.9858	0.813322	91	101	1	AAAAAAAAAAA	MA0545.1	hlh-1	6.422	0.815506144618313	53	63	1	AAGCTGCTGCC
MA0654.1	ISX	3.349	0.811836335476066	175	182	1	GTAATAAA	MA0032.2	FOXC1	3.9858	0.813322	92	102	1	AAAAAAAAAAA	MA0109.1	HLTF	3.586	0.807604175274105	1	10	1	AACCATTAAC
MA0654.1	ISX	4.075	0.827491249189257	418	425	1	ACAATTTT	MA0032.2	FOXC1	3.9858	0.813322	93	103	1	AAAAAAAAAAA	MA0109.1	HLTF	3.665	0.810388425479356	148	157	-1	TACATTATCT
MA0654.1	ISX	4.569	0.838143490751676	451	458	1	CTAATAAA	MA0032.2	FOXC1	3.9858	0.813322	94	104	1	AAAAAAAAAAA	MA0109.1	HLTF	5.553	0.876928481017496	169	178	1	GGCCTTTGCA
MA0656.1	JDP2(var.2)	12.457	0.915300944312692	331	342	1	CATGACATCATG	MA0032.2	FOXC1	3.9858	0.813322	95	105	1	AAAAAAAAAAA	MA0109.1	HLTF	3.481	0.803903589558266	177	186	1	CAGCTTTTCA
MA0488.1	JUN	4.852	0.840563589061804	329	341	1	ACCATGACATCAT	MA0032.2	FOXC1	3.9858	0.813322	96	106	1	AAAAAAAAAAA	MA0109.1	HLTF	6.213	0.900189305517058	211	220	1	AAACTTCTGG
MA0489.1	JUN(var.2)	3.549	0.810603776791011	90	103	1	TCTGAATTAGTCAG	MA0032.2	FOXC1	3.9858	0.813322	97	107	1	AAAAAAAAAAA	MA0109.1	HLTF	5.360	0.870126452035049	291	300	-1	AGACTTGGGT
MA0489.1	JUN(var.2)	4.453	0.822236550914249	559	572	1	GGATTGTGTGTCAG	MA0032.2	FOXC1	3.9858	0.813322	98	108	1	AAAAAAAAAAA	MA0109.1	HLTF	3.894	0.818459226707234	307	316	-1	TAGCTTTTAA
MA0490.1	JUNB	5.610	0.862418939021155	93	103	1	GAATTAGTCAG	MA0032.2	FOXC1	3.96316	0.812982	832	842	-1	TAAAACAATTT	MA0109.1	HLTF	3.380	0.800343978536363	316	325	-1	TTTCATTTCT
MA0490.1	JUNB	3.950	0.840953154348731	562	572	1	TTGTGTGTCAG	MA0032.2	FOXC1	3.89509	0.81196	547	557	-1	ACAGTAATTAT	MA0109.1	HLTF	4.088	0.825296499363166	327	336	1	TAGCTTTTCT
MA0491.1	JUND	2.401	0.83880242970594	94	104	1	AATTAGTCAGC	MA0032.2	FOXC1	3.82563	0.810918	444	454	1	TTAATTAATAT	MA0109.1	HLTF	3.403	0.801154583026499	386	395	1	TATCTTTTTT
MA0491.1	JUND	2.383	0.838602284546808	563	573	1	TGTGTGTCAGG	MA0032.2	FOXC1	3.77762	0.810197	853	863	-1	AAGGAAAAAAA	MA0044.1	HMG-1	5.714	0.836108214215894	389	397	1	CTTTTTTTT
MA0492.1	JUND(var.2)	12.277	0.923195465813902	328	342	1	AACCATGACATCATG	MA0032.2	FOXC1	3.69412	0.808944	953	963	-1	AGAGAAAAAAA	MA0045.1	HMG-I/Y	7.781	0.805568187206447	314	329	1	CTAGAAATGAAAATAG
MA1027.1	KAN1	4.715	0.814142807196343	122	129	1	CTACATGC	MA0032.2	FOXC1	3.5381	0.806602	949	959	-1	AAAAAAAATTA	MA0045.1	HMG-I/Y	8.037	0.811433085661029	379	394	-1	AAAAAGATAGAGAAAG
MA1027.1	KAN1	4.377	0.802648251342559	516	523	1	GATTATAC	MA0032.2	FOXC1	3.43692	0.805083	1065	1075	-1	AGTGCAAGCAT	MA0045.1	HMG-I/Y	8.600	0.824331280309191	389	404	-1	CAAGGAAAAAAAAAAG
MA1028.1	KAN4	6.615	0.831190930986473	516	523	1	GATTATAC	MA0032.1	FOXC1	3.98617	0.805034	1000	1007	1	TAAAGGTA	MA0327.1	HMRA1	6.657	0.853638192417852	359	365	-1	GCACATT
MA0493.1	Klf1	6.796	0.826500287844273	267	277	1	AAACACACACA	MA0032.2	FOXC1	3.41907	0.804815	712	722	1	CAAGTAAATGG	MA0318.1	HMRA2	6.888	0.847352976658504	83	90	-1	CATGTGAA
MA0741.1	KLF16	5.145	0.802018910237286	268	278	1	AACACACACAC	MA0032.1	FOXC1	3.91578	0.801097	1024	1031	1	CTTTTGTA	MA0318.1	HMRA2	7.094	0.853193308237324	152	159	1	AATGTAAC
MA0039.2	Klf4	8.576	0.882214322753712	383	392	1	GGGGAGGGGG	MA0846.1	FOXC2	12.3786	0.926633	1087	1098	-1	CATGTAAATAAA	MA0318.1	HMRA2	5.351	0.803777298810699	354	361	1	TATTTAAT
MA0039.2	Klf4	5.542	0.830667226519902	387	396	1	AGGGGGGGGA	MA0846.1	FOXC2	11.3893	0.911162	50	61	-1	TGAGCAAATAAA	MA0192.1	Hmx	7.596	0.860371146681259	3	9	-1	TTAATGG
MA0230.1	lab	7.169	0.851426127341379	92	98	1	TGAATTA	MA0846.1	FOXC2	9.93564	0.888428	1083	1094	-1	TAAATAAATAGC	MA0192.1	Hmx	6.625	0.826631413105454	354	360	-1	TTAAATA
MA0230.1	lab	6.096	0.812421735634784	451	457	1	CTAATAA	MA0846.1	FOXC2	8.00486	0.858232	906	917	1	ATTGCCAACATT	MA0192.1	Hmx	8.600	0.895257544734923	406	412	-1	ATAATTG
MA0231.1	lbe	6.109	0.886421157599459	53	58	1	TAAATA	MA0846.1	FOXC2	7.93749	0.857179	992	1003	-1	TTTAAAAACATT	MA0046.2	HNF1A	5.441	0.803558132328022	403	417	-1	GGTTTATAATTGGCA
MA0231.1	lbe	7.225	0.940070049188537	176	181	1	TAATAA	MA0846.1	FOXC2	7.86688	0.856074	1002	1013	1	AAGGTACATAAA	MA0046.2	HNF1A	5.949	0.809605776432439	403	417	1	TGCCAATTATAAACC
MA0231.1	lbe	5.253	0.845271111721097	179	184	1	TAAACA	MA0846.1	FOXC2	7.33052	0.847686	944	955	-1	AAAATTAATAAA	MA0153.2	HNF1B	6.029	0.808572523314043	404	416	-1	GTTTATAATTGGC
MA0231.1	lbe	7.225	0.940070049188537	452	457	1	TAATAA	MA0846.1	FOXC2	7.26975	0.846736	684	695	-1	TAAATCAAGAAA	MA0153.2	HNF1B	5.949	0.807576185862608	404	416	1	GCCAATTATAAAC
MA0232.1	lbl	5.180	0.829863339643951	53	58	1	TAAATA	MA0846.1	FOXC2	7.18846	0.845465	756	767	1	TATATGAACATT	MA0484.1	HNF4G	4.629	0.808921181890426	89	103	-1	AAGCTAGAGAGGTCA
MA0232.1	lbl	4.846	0.815660235627844	93	98	1	GAATTA	MA0846.1	FOXC2	7.12747	0.844511	786	797	1	AACGTACATATA	MA0484.1	HNF4G	12.978	0.916499178279442	168	182	-1	AAGCTGCAAAGGCCA
MA0232.1	lbl	6.595	0.890035172526557	176	181	1	TAATAA	MA0846.1	FOXC2	7.10902	0.844222	567	578	1	AATACACACAAA	MA0899.1	HOXA10	7.180	0.85308362953224	1	11	1	AACCATTAACC
MA0232.1	lbl	6.595	0.890035172526557	452	457	1	TAATAA	MA0846.1	FOXC2	6.99246	0.842399	493	504	1	TGAGAAAACAGC	MA0899.1	HOXA10	10.061	0.912979127711757	16	26	1	CCTCATAAAAA
MA0232.1	lbl	4.570	0.803923538895972	578	583	1	TAATGC	MA0846.1	FOXC2	6.71401	0.838045	641	652	1	AAAGCGAACAAT	MA0899.1	HOXA10	5.156	0.811005015052773	391	401	-1	GGAAAAAAAAA
MA0618.1	LBX1	3.744	0.802951937186122	53	60	1	TAAATAAG	MA0846.1	FOXC2	6.69755	0.837787	197	208	1	TCTCTCAACAAA	MA0899.1	HOXA10	5.937	0.827241871726915	404	414	1	GCCAATTATAA
MA0618.1	LBX1	6.050	0.85219014203094	92	99	1	TGAATTAG	MA0846.1	FOXC2	6.69626	0.837767	249	260	1	AAGGCACACAAA	MA0899.1	HOXA10	6.483	0.838593118518313	407	417	1	AATTATAAACC
MA0618.1	LBX1	4.799	0.825478522663695	175	182	1	GTAATAAA	MA0846.1	FOXC2	5.26506	0.815385	745	756	1	TAGGTCAGTATT	MA0911.1	Hoxa11	10.111	0.890462408419633	16	27	1	CCTCATAAAAAC
MA0618.1	LBX1	4.410	0.817172511525519	451	458	1	CTAATAAA	MA0846.1	FOXC2	5.02999	0.811708	101	112	1	AAAAAAAACTTA	MA0911.1	Hoxa11	5.065	0.800766310859145	407	418	1	AATTATAAACCA
MA0699.1	LBX2	5.430	0.823304387552009	70	79	1	CTCAATTGAA	MA0846.1	FOXC2	4.86184	0.809079	1064	1075	-1	AGTGCAAGCATT	MA0650.1	HOXA13	12.342	0.942827118104264	17	26	1	CTCATAAAAA
MA0699.1	LBX2	6.170	0.843640291035787	91	100	1	CTGAATTAGT	MA0846.1	FOXC2	4.77066	0.807653	546	557	-1	ACAGTAATTATA	MA0650.1	HOXA13	7.814	0.847462643471294	304	313	-1	CTTTTAAAAT
MA0699.1	LBX2	5.607	0.828168515817723	174	183	1	AGTAATAAAC	MA0846.1	FOXC2	4.66326	0.805973	948	959	-1	AAAAAAAATTAA	MA0650.1	HOXA13	6.505	0.819893717390341	342	351	-1	CCAAGAAATA
MA0699.1	LBX2	6.641	0.856583818793706	450	459	1	CCTAATAAAG	MA0846.1	FOXC2	4.59319	0.804877	947	958	-1	AAAAAAATTAAT	MA0650.1	HOXA13	7.596	0.842871332634283	354	363	-1	ACATTAAATA
MA0324.1	LEU3	6.154	0.837926799782744	13	22	1	CCTACAACGC	MA0846.1	FOXC2	4.55744	0.804318	88	99	1	AAAAAAAAAAAA	MA0650.1	HOXA13	7.300	0.836637259204213	408	417	1	ATTATAAACC
MA0700.1	LHX2	5.552	0.857970847212605	70	79	1	CTCAATTGAA	MA0846.1	FOXC2	4.55744	0.804318	89	100	1	AAAAAAAAAAAA	MA0900.1	HOXA2	8.110	0.914341546164099	1	10	1	AACCATTAAC
MA0700.1	LHX2	3.808	0.828543781295482	174	183	1	AGTAATAAAC	MA0846.1	FOXC2	4.55744	0.804318	90	101	1	AAAAAAAAAAAA	MA0900.1	HOXA2	3.824	0.817441358398182	16	25	1	CCTCATAAAA
MA0700.1	LHX2	5.615	0.859033866222226	450	459	1	CCTAATAAAG	MA0846.1	FOXC2	4.55744	0.804318	91	102	1	AAAAAAAAAAAA	MA0900.1	HOXA2	5.065	0.84549855228934	149	158	-1	TTACATTATC
MA0704.1	Lhx4	7.105	0.889809006112848	71	78	1	TCAATTGA	MA0846.1	FOXC2	4.55744	0.804318	92	103	1	AAAAAAAAAAAA	MA0900.1	HOXA2	4.173	0.825331737663302	154	163	-1	GACAGTTACA
MA0704.1	Lhx4	3.626	0.809792121437296	92	99	1	TGAATTAG	MA0846.1	FOXC2	4.55744	0.804318	93	104	1	AAAAAAAAAAAA	MA0900.1	HOXA2	4.549	0.833832547415982	231	240	-1	TCTCCTTACT
MA0704.1	Lhx4	3.734	0.812276117857232	451	458	1	CTAATAAA	MA0846.1	FOXC2	4.55744	0.804318	94	105	1	AAAAAAAAAAAA	MA0900.1	HOXA2	3.208	0.803514499867196	316	325	-1	TTTCATTTCT
MA0704.1	Lhx4	4.596	0.832102089283023	474	481	1	GTTATCAA	MA0846.1	FOXC2	4.55744	0.804318	95	106	1	AAAAAAAAAAAA	MA0900.1	HOXA2	6.537	0.878778318129617	356	365	-1	GCACATTAAA
MA0658.1	LHX6	5.559	0.844786797030894	91	100	1	CTGAATTAGT	MA0846.1	FOXC2	4.55744	0.804318	96	107	1	AAAAAAAAAAAA	MA0900.1	HOXA2	8.054	0.913075468115828	404	413	1	GCCAATTATA
MA0658.1	LHX6	3.055	0.801966373748582	95	104	1	ATTAGTCAGC	MA0846.1	FOXC2	4.55744	0.804318	97	108	1	AAAAAAAAAAAA	MA0158.1	HOXA5	4.433	0.809061201381485	4	11	-1	GGTTAATG
MA0658.1	LHX6	4.005	0.81821214136767	174	183	1	AGTAATAAAC	MA0846.1	FOXC2	4.34342	0.800971	112	123	-1	TGAGCAAACCTT	MA0158.1	HOXA5	5.247	0.837729546546656	208	215	1	CACAAACT
MA0658.1	LHX6	3.495	0.809490729277422	450	459	1	CCTAATAAAG	MA0031.1	FOXD1	9.24466	0.890183	65	72	1	CTAAACAA	MA0158.1	HOXA5	6.601	0.885416204229262	212	219	-1	CAGAAGTT
MA0705.1	Lhx8	1.491	0.808266388919462	52	59	1	GTAAATAA	MA0031.1	FOXD1	9.16716	0.887576	1088	1095	-1	GTAAATAA	MA0158.1	HOXA5	4.832	0.823113621186034	230	237	1	CAGTAAGG
MA0705.1	Lhx8	7.047	0.913214939365667	71	78	1	TCAATTGA	MA0031.1	FOXD1	7.12268	0.818794	496	503	1	GAAAACAG	MA0158.1	HOXA5	4.597	0.814837133331225	315	322	1	TAGAAATG
MA0705.1	Lhx8	2.398	0.82539891866293	92	99	1	TGAATTAG	MA0847.1	FOXD2	10.2358	0.970097	1089	1095	-1	GTAAATA	MA0158.1	HOXA5	4.377	0.807088931935232	338	345	1	AAGATATT
MA0705.1	Lhx8	1.116	0.801182928441182	96	103	1	TTAGTCAG	MA0847.1	FOXD2	9.19033	0.947923	1085	1091	-1	ATAAATA	MA0158.1	HOXA5	5.083	0.831953614596916	355	362	-1	CATTAAAT
MA0705.1	Lhx8	1.491	0.808266388919462	175	182	1	GTAATAAA	MA0847.1	FOXD2	8.86128	0.940945	496	502	1	GAAAACA	MA0158.1	HOXA5	5.759	0.855761724340965	355	362	1	ATTTAATG
MA0705.1	Lhx8	2.956	0.835939107854612	451	458	1	CTAATAAA	MA0847.1	FOXD2	7.98873	0.92244	52	58	-1	GCAAATA	MA0594.1	Hoxa9	6.667	0.807890090715007	408	418	1	ATTATAAACCA
MA0701.1	LHX9	6.524	0.882254352324308	71	78	1	TCAATTGA	MA0847.1	FOXD2	7.81576	0.918772	994	1000	-1	AAAAACA	MA0901.1	HOXB13	5.825	0.827280623440102	2	11	1	ACCATTAACC
MA0701.1	LHX9	3.792	0.807524689451858	92	99	1	TGAATTAG	MA0847.1	FOXD2	7.45128	0.911042	661	667	1	GAAAATA	MA0901.1	HOXB13	12.506	0.940773997293401	17	26	1	CTCATAAAAA
MA0701.1	LHX9	5.594	0.856815631068313	175	182	1	GTAATAAA	MA0847.1	FOXD2	7.34323	0.90875	65	71	1	CTAAACA	MA0901.1	HOXB13	6.285	0.835094865615303	304	313	-1	CTTTTAAAAT
MA0701.1	LHX9	3.935	0.811436234763263	329	336	1	ACCATGAC	MA0847.1	FOXD2	7.2346	0.906446	715	721	1	GTAAATG	MA0901.1	HOXB13	5.387	0.819840105890672	342	351	-1	CCAAGAAATA
MA0701.1	LHX9	4.150	0.81731722946223	418	425	1	ACAATTTT	MA0847.1	FOXD2	6.71635	0.895455	909	915	1	GCCAACA	MA0901.1	HOXB13	5.171	0.816170809564925	354	363	-1	ACATTAAATA
MA0701.1	LHX9	6.500	0.881597869195121	451	458	1	CTAATAAA	MA0847.1	FOXD2	6.39998	0.888746	433	439	1	GTTAATA	MA0901.1	HOXB13	6.199	0.833633942078201	355	364	-1	CACATTAAAT
MA0701.1	LHX9	5.018	0.841060035967826	549	556	1	AAAATGAA	MA0847.1	FOXD2	6.18908	0.884273	48	54	-1	ATAAATG	MA0901.1	HOXB13	6.387	0.836827588880239	405	414	1	CCAATTATAA
MA0194.1	Lim1	8.036	0.855981386486322	92	98	1	TGAATTA	MA0847.1	FOXD2	5.86635	0.877428	401	407	-1	ATAAATT	MA0901.1	HOXB13	6.051	0.831119794595745	408	417	1	ATTATAAACC
MA0195.1	Lim3	5.972	0.84618887020662	92	98	1	TGAATTA	MA0847.1	FOXD2	5.86492	0.877398	568	574	1	ATACACA	MA0902.1	HOXB2	8.365	0.929277857815543	1	10	1	AACCATTAAC
MA0195.1	Lim3	6.425	0.863888577855441	137	143	1	TAAATTG	MA0847.1	FOXD2	5.50044	0.869668	789	795	1	GTACATA	MA0902.1	HOXB2	5.439	0.853268067908358	16	25	1	CCTCATAAAA
MA0195.1	Lim3	4.964	0.806804090272819	166	172	1	AAGATTA	MA0847.1	FOXD2	5.50044	0.869668	1005	1011	1	GTACATA	MA0902.1	HOXB2	5.841	0.863710971374758	149	158	-1	TTACATTATC
MA0195.1	Lim3	5.984	0.846657736634403	451	457	1	CTAATAA	MA0847.1	FOXD2	5.35447	0.866572	447	453	1	ATTAATA	MA0902.1	HOXB2	4.000	0.815886629878132	154	163	-1	GACAGTTACA
MA0195.1	Lim3	5.457	0.826066686014251	549	555	1	AAAATGA	MA0847.1	FOXD2	5.35447	0.866572	946	952	-1	ATTAATA	MA0902.1	HOXB2	3.594	0.805339816924504	298	307	-1	AAATATTAGA
MA0923.1	lim-4	5.373	0.824239568453823	51	59	1	TGTAAATAA	MA0847.1	FOXD2	5.35196	0.866519	783	789	1	ACAAACG	MA0902.1	HOXB2	3.445	0.801469188525266	316	325	-1	TTTCATTTCT
MA0923.1	lim-4	4.421	0.801173691985395	70	78	1	CTCAATTGA	MA0847.1	FOXD2	5.13338	0.861884	68	74	1	AACAACA	MA0902.1	HOXB2	3.776	0.810067698593372	352	361	1	AATATTTAAT
MA0923.1	lim-4	4.873	0.812125137535531	91	99	1	CTGAATTAG	MA0847.1	FOXD2	5.09611	0.861093	1097	1103	-1	CCAAACA	MA0902.1	HOXB2	7.346	0.902806915944243	356	365	-1	GCACATTAAA
MA0923.1	lim-4	6.483	0.851133605092432	174	182	1	AGTAATAAA	MA0847.1	FOXD2	4.89985	0.856931	548	554	-1	GTAATTA	MA0902.1	HOXB2	8.254	0.926394369544969	404	413	1	GCCAATTATA
MA0923.1	lim-4	6.684	0.856003606321586	450	458	1	CCTAATAAA	MA0847.1	FOXD2	4.66332	0.851914	183	189	1	GCACACA	MA0903.1	HOXB3	9.381	0.952843309086504	1	10	1	AACCATTAAC
MA0261.1	lin-14	7.202	0.913234781158472	67	72	1	GAACTC	MA0847.1	FOXD2	4.66332	0.851914	252	258	1	GCACACA	MA0903.1	HOXB3	4.815	0.846509940296717	16	25	1	CCTCATAAAA
MA0261.1	lin-14	4.041	0.804592591928992	180	185	1	AAACAC	MA0847.1	FOXD2	4.66085	0.851862	200	206	1	CTCAACA	MA0903.1	HOXB3	5.373	0.859504688387979	149	158	-1	TTACATTATC
MA0261.1	lin-14	4.041	0.804592591928992	207	212	1	AAACAC	MA0847.1	FOXD2	4.49178	0.848277	104	110	1	AAAAACT	MA0903.1	HOXB3	3.799	0.822849252015854	154	163	-1	GACAGTTACA
MA0261.1	lin-14	4.041	0.804592591928992	225	230	1	GCACAC	MA0847.1	FOXD2	4.45003	0.847391	914	920	-1	GAAAATG	MA0903.1	HOXB3	3.891	0.824991755285381	231	240	-1	TCTCCTTACT
MA0261.1	lin-14	5.764	0.863811349297671	244	249	1	GAACTG	MA0847.1	FOXD2	4.1273	0.840547	393	399	1	GAAAATT	MA0903.1	HOXB3	4.802	0.846207195269502	298	307	-1	AAATATTAGA
MA0261.1	lin-14	4.041	0.804592591928992	267	272	1	AAACAC	MA0847.1	FOXD2	3.94196	0.836616	204	210	1	ACAAATG	MA0903.1	HOXB3	3.053	0.805476345069472	316	325	-1	TTTCATTTCT
MA0261.1	lin-14	6.475	0.888248108722587	344	349	1	GAACAA	MA0847.1	FOXD2	3.92224	0.836198	836	842	-1	TAAAACA	MA0903.1	HOXB3	3.494	0.815746387915791	334	343	-1	TATCTTTAGA
MA0619.1	LIN54	3.631	0.809604803155203	35	43	1	CTTAAAATA	MA0847.1	FOXD2	3.85433	0.834757	424	430	1	ATAATTA	MA0903.1	HOXB3	4.532	0.83991941393502	352	361	1	AATATTTAAT
MA0619.1	LIN54	3.292	0.802883340647113	50	58	1	CTGTAAATA	MA0847.1	FOXD2	3.85433	0.834757	547	553	1	ATAATTA	MA0903.1	HOXB3	7.747	0.914790587973383	356	365	-1	GCACATTAAA
MA0619.1	LIN54	5.724	0.851103390262669	89	97	1	TTCTGAATT	MA0847.1	FOXD2	3.85433	0.834757	740	746	1	ATAATTA	MA0903.1	HOXB3	8.278	0.927156557931196	404	413	1	GCCAATTATA
MA0619.1	LIN54	5.724	0.851103390262669	434	442	1	TTTTGATTT	MA0847.1	FOXD2	3.74181	0.832371	303	309	1	GAAAAGA	MA0905.1	HOXC10	5.085	0.844166351836821	2	11	1	ACCATTAACC
MA0175.1	lms	6.209	0.841418078304493	71	77	1	TCAATTG	MA0847.1	FOXD2	3.6178	0.829741	570	576	1	ACACACA	MA0905.1	HOXC10	12.278	0.965691826148701	17	26	1	CTCATAAAAA
MA0175.1	lms	5.580	0.818072432125004	92	98	1	TGAATTA	MA0847.1	FOXD2	3.44048	0.825981	432	438	-1	ATTAACT	MA0905.1	HOXC10	5.118	0.844723885640838	355	364	-1	CACATTAAAT
MA0175.1	lms	6.209	0.841418078304493	137	143	1	TAAATTG	MA0847.1	FOXD2	3.42902	0.825737	566	572	1	GAATACA	MA0905.1	HOXC10	5.486	0.850941232303812	408	417	1	ATTATAAACC
MA0175.1	lms	5.482	0.81443511364235	175	181	1	GTAATAA	MA0847.1	FOXD2	3.40451	0.825218	1061	1067	1	AAAAATG	MA0651.1	HOXC11	9.764	0.894554020256198	16	26	1	CCTCATAAAAA
MA0175.1	lms	7.407	0.885882440980211	451	457	1	CTAATAA	MA0847.1	FOXD2	3.38283	0.824758	39	45	1	TTAAACT	MA0651.1	HOXC11	4.895	0.815822947889641	355	365	-1	GCACATTAAAT
MA0702.1	LMX1A	6.201	0.833008543595468	52	59	1	GTAAATAA	MA0847.1	FOXD2	3.38283	0.824758	1051	1057	1	TTAAACT	MA0651.1	HOXC11	5.092	0.819008411281757	407	417	1	AATTATAAACC
MA0702.1	LMX1A	5.056	0.801801419566331	53	60	1	TAAATAAG	MA0847.1	FOXD2	3.24697	0.821877	759	765	1	ATGAACA	MA0906.1	HOXC12	8.722	0.873376697067005	16	26	1	CCTCATAAAAA
MA0702.1	LMX1A	7.396	0.865578424132428	71	78	1	TCAATTGA	MA0847.1	FOXD2	3.08179	0.818373	950	956	-1	AAAAATT	MA0906.1	HOXC12	4.307	0.811362082193619	407	417	1	AATTATAAACC
MA0702.1	LMX1A	5.404	0.811286204860777	92	99	1	TGAATTAG	MA0847.1	FOXD2	3.076	0.818251	443	449	1	GTTAATT	MA0907.1	HOXC13	14.303	0.948877798415014	16	26	1	CCTCATAAAAA
MA0702.1	LMX1A	8.543	0.896840058421878	175	182	1	GTAATAAA	MA0847.1	FOXD2	3.04969	0.817693	405	411	-1	TCAAATA	MA0907.1	HOXC13	7.504	0.834717520862527	304	314	-1	GCTTTTAAAAT
MA0702.1	LMX1A	8.769	0.902999717837236	451	458	1	CTAATAAA	MA0847.1	FOXD2	2.93198	0.815196	989	995	1	CTAAATG	MA0907.1	HOXC13	5.524	0.801471845093454	355	365	-1	GCACATTAAAT
MA0703.1	LMX1B	6.935	0.879670198705902	52	59	1	GTAAATAA	MA0847.1	FOXD2	2.88249	0.814147	556	562	1	GTAACTA	MA0908.1	HOXD11	11.440	0.927018299843388	17	26	1	CTCATAAAAA
MA0703.1	LMX1B	5.717	0.84321519855762	53	60	1	TAAATAAG	MA0847.1	FOXD2	2.79848	0.812365	686	692	-1	ATCAAGA	MA0908.1	HOXD11	5.955	0.819083391007846	408	417	1	ATTATAAACC
MA0703.1	LMX1B	5.727	0.843514500693484	92	99	1	TGAATTAG	MA0847.1	FOXD2	2.69629	0.810198	695	701	1	AAAAAGA	MA0873.1	HOXD12	10.883	0.903099648117099	16	26	1	CCTCATAAAAA
MA0703.1	LMX1B	8.979	0.940847555276584	175	182	1	GTAATAAA	MA0847.1	FOXD2	2.69629	0.810198	727	733	-1	AAAAAGA	MA0909.1	HOXD13	4.647	0.807152663814578	2	11	1	ACCATTAACC
MA0703.1	LMX1B	4.483	0.806281314991954	418	425	1	ACAATTTT	MA0847.1	FOXD2	2.69629	0.810198	850	856	-1	AAAAAGA	MA0909.1	HOXD13	13.638	0.973011412380611	17	26	1	CTCATAAAAA
MA0703.1	LMX1B	8.954	0.940099299936923	451	458	1	CTAATAAA	MA0847.1	FOXD2	2.60925	0.808352	920	926	1	CTAAATT	MA0909.1	HOXD13	7.024	0.85100165117321	304	313	-1	CTTTTAAAAT
MA0703.1	LMX1B	4.861	0.817594935727628	549	556	1	AAAATGAA	MA0847.1	FOXD2	2.47976	0.805606	522	528	-1	AAAATCA	MA0909.1	HOXD13	4.276	0.800308753713589	305	314	-1	GCTTTTAAAA
MA0325.1	LYS14	6.438	0.806899247013599	531	538	1	GCGGAAAA	MA0847.1	FOXD2	2.47976	0.805606	821	827	1	AAAATCA	MA0909.1	HOXD13	5.027	0.814162598688907	342	351	-1	CCAAGAAATA
MA0326.1	MAC1	7.108	0.872307194434136	192	199	1	TTAGCTCA	MA0041.1	Foxd3	12.3828	0.91661	833	844	1	AATTGTTTTATT	MA0909.1	HOXD13	6.595	0.843087803644033	355	364	-1	CACATTAAAT
MA0118.1	Macho-1	4.991	0.813153061500673	386	394	1	GAGGGGGGG	MA0041.1	Foxd3	11.4536	0.898073	847	858	1	GAATCTTTTTTT	MA0909.1	HOXD13	5.919	0.830617498446543	405	414	1	CCAATTATAA
MA0118.1	Macho-1	6.001	0.853096214932067	387	395	1	AGGGGGGGG	MA0041.1	Foxd3	11.0758	0.890536	98	109	-1	GTTTTTTTTTTT	MA0909.1	HOXD13	4.919	0.812170301408835	408	417	1	ATTATAAACC
MA0118.1	Macho-1	6.535	0.874214674271042	388	396	1	GGGGGGGGA	MA0041.1	Foxd3	9.56098	0.860314	49	60	1	ATTTATTTGCTC	MA0912.1	Hoxd3	8.625	0.817412875107075	145	160	1	CTGAGATAATGTAACT
MA0118.1	Macho-1	6.440	0.870457644987891	389	397	1	GGGGGGGAG	MA0041.1	Foxd3	9.40661	0.857235	88	99	-1	TTTTTTTTTTTT	MA0912.1	Hoxd3	9.902	0.842644466562107	348	363	1	TTGGAATATTTAATGT
MA0118.1	Macho-1	4.876	0.808605078684227	390	398	1	GGGGGGAGG	MA0041.1	Foxd3	9.40661	0.857235	89	100	-1	TTTTTTTTTTTT	MA0913.1	Hoxd9	6.200	0.842176241596443	2	11	1	ACCATTAACC
MA0118.1	Macho-1	5.596	0.837079405882845	392	400	1	GGGGAGGCA	MA0041.1	Foxd3	9.40661	0.857235	90	101	-1	TTTTTTTTTTTT	MA0913.1	Hoxd9	9.203	0.911593593007476	17	26	1	CTCATAAAAA
MA0535.1	Mad	7.647	0.83544833554274	378	392	1	GAGACGGGGAGGGGG	MA0041.1	Foxd3	9.40661	0.857235	91	102	-1	TTTTTTTTTTTT	MA0913.1	Hoxd9	4.660	0.806577599847196	153	162	-1	ACAGTTACAT
MA0089.1	MAFG::NFE2L1	8.812	0.999988528354811	331	336	1	CATGAC	MA0041.1	Foxd3	9.40661	0.857235	92	103	-1	TTTTTTTTTTTT	MA0913.1	Hoxd9	5.067	0.815985812309497	317	326	1	GAAATGAAAA
MA0496.1	MAFK	6.701	0.845797876148097	95	109	1	ATTAGTCAGCCCTCA	MA0041.1	Foxd3	9.40661	0.857235	93	104	-1	TTTTTTTTTTTT	MA0913.1	Hoxd9	4.787	0.809513331991452	342	351	-1	CCAAGAAATA
MA0496.1	MAFK	3.007	0.802567896235145	319	333	1	ACAAGTCAGAACCAT	MA0041.1	Foxd3	9.40661	0.857235	94	105	-1	TTTTTTTTTTTT	MA0913.1	Hoxd9	5.219	0.81949944448215	354	363	-1	ACATTAAATA
MA0328.2	MATALPHA2	6.219	0.868312721284308	49	56	1	CCTGTAAA	MA0041.1	Foxd3	9.40661	0.857235	95	106	-1	TTTTTTTTTTTT	MA0913.1	Hoxd9	5.995	0.837437461363589	355	364	-1	CACATTAAAT
MA0058.3	MAX	5.687	0.840967592831455	181	190	1	AACACGGGGC	MA0041.1	Foxd3	9.40661	0.857235	96	107	-1	TTTTTTTTTTTT	MA0913.1	Hoxd9	4.858	0.811154568072099	390	399	-1	AAAAAAAAAA
MA0059.1	MAX::MYC	8.464	0.812508429020837	180	190	1	AAACACGGGGC	MA0041.1	Foxd3	9.40661	0.857235	97	108	-1	TTTTTTTTTTTT	MA0913.1	Hoxd9	6.183	0.841783269577133	391	400	-1	GAAAAAAAAA
MA0329.1	MBP1	4.230	0.807850119065425	182	188	1	ACACGGG	MA0041.1	Foxd3	9.23182	0.853748	102	113	-1	TTAAGTTTTTTT	MA0913.1	Hoxd9	5.379	0.82319800466389	392	401	-1	GGAAAAAAAA
MA0331.1	MCM1	5.979	0.823676329431492	450	461	1	CCTAATAAAGCA	MA0041.1	Foxd3	9.02681	0.849658	949	960	1	TAATTTTTTTTC	MA0913.1	Hoxd9	6.772	0.855398594246164	405	414	1	CCAATTATAA
MA0052.3	MEF2A	13.387	0.913389523568111	34	45	1	TCTTAAAATAGA	MA0041.1	Foxd3	8.9886	0.848895	642	653	-1	AATTGTTCGCTT	MA0319.1	HSF1	7.937	0.864474398445768	348	355	1	TTGGAATA
MA0660.1	MEF2B	10.715	0.885160797108018	34	45	1	TCTTAAAATAGA	MA0041.1	Foxd3	8.72569	0.84365	943	954	1	CTTTATTAATTT	MA0770.1	HSF2	5.969	0.805749522617951	210	222	-1	TACCAGAAGTTTG
MA0497.1	MEF2C	15.520	0.942055463641333	32	46	1	TTTCTTAAAATAGAC	MA0041.1	Foxd3	8.27917	0.834742	947	958	1	ATTAATTTTTTT	MA0771.1	HSF4	6.225	0.819171016001008	210	222	-1	TACCAGAAGTTTG
MA0497.1	MEF2C	7.051	0.827633637165521	447	461	1	GAGCCTAATAAAGCA	MA0041.1	Foxd3	7.98593	0.828892	87	98	-1	TTTTTTTTTTTC	MA0227.1	hth	9.747	0.999991824525461	104	109	1	TGACAG
MA0773.1	MEF2D	11.732	0.907571576883612	34	45	1	TCTTAAAATAGA	MA0041.1	Foxd3	7.94015	0.827979	848	859	1	AATCTTTTTTTT	MA0227.1	hth	5.584	0.824446416027437	128	133	-1	TGGCAG
MA0498.2	MEIS1	7.183	0.933503482848203	42	48	1	TAGACAG	MA0041.1	Foxd3	7.8389	0.825959	946	957	1	TATTAATTTTTT	MA0227.1	hth	5.584	0.824446416027437	159	164	-1	GGACAG
MA0498.2	MEIS1	4.048	0.867113285731607	106	112	1	CTCACAG	MA0041.1	Foxd3	7.79109	0.825005	757	768	-1	GAATGTTCATAT	MA0227.1	hth	5.584	0.824446416027437	224	229	-1	TGAGAG
MA0498.2	MEIS1	5.981	0.908048613012749	157	163	1	CAGACAA	MA0041.1	Foxd3	7.54619	0.820119	887	898	1	GAATGTCTTTCT	MA0227.1	hth	5.584	0.824446416027437	227	232	1	TCACAG
MA0498.2	MEIS1	0.908	0.800617203133166	228	234	1	CACACAG	MA0041.1	Foxd3	7.38618	0.816927	950	961	1	AATTTTTTTTCT	MA0227.1	hth	5.584	0.824446416027437	365	370	-1	AGACAG
MA0498.2	MEIS1	4.828	0.883631420899372	237	243	1	TTGCCAA	MA0041.1	Foxd3	7.37152	0.816634	85	96	-1	TTTTTTTTTCTT	MA0120.1	id1	6.769	0.834066380671339	108	119	-1	TCTTGCCTATCT
MA0498.2	MEIS1	9.268	0.977657728777422	332	338	1	ATGACAT	MA0041.1	Foxd3	7.34031	0.816012	781	792	-1	GTACGTTTGTAC	MA0120.1	id1	7.467	0.853821222244522	167	178	1	TTGGCCTTTGCA
MA0498.2	MEIS1	2.782	0.840303081728541	378	384	1	GAGACGG	MA0041.1	Foxd3	7.24992	0.814208	830	841	1	TAAAATTGTTTT	MA0120.1	id1	6.227	0.818726661283566	315	326	-1	TTTTCATTTCTA
MA0498.2	MEIS1	1.851	0.820587205009067	503	509	1	TCGCCAG	MA0041.1	Foxd3	7.19646	0.813142	1082	1093	1	GGCTATTTATTT	MA0120.1	id1	6.738	0.833189016647315	375	386	1	TCGCCTTTCTCT
MA0774.1	MEIS2	8.145	0.88529617755238	42	49	1	TAGACAGC	MA0041.1	Foxd3	7.08533	0.810925	100	111	-1	AAGTTTTTTTTT	MA0120.1	id1	6.237	0.819009681936477	379	390	1	CTTTCTCTATCT
MA0774.1	MEIS2	7.353	0.867332227089916	332	339	1	ATGACATC	MA0041.1	Foxd3	6.76496	0.804533	111	122	1	TAAGGTTTGCTC	MA0120.1	id1	6.022	0.812924737898892	386	397	1	TATCTTTTTTTT
MA0774.1	MEIS2	6.781	0.854358262867025	566	573	1	GTGTCAGG	MA0041.1	Foxd3	6.70898	0.803416	406	417	1	ATTTGATAATTT	MA0120.1	id1	6.393	0.823424804121888	388	399	1	TCTTTTTTTTTT
MA0775.1	MEIS3	7.839	0.907400437292801	42	49	1	TAGACAGC	MA0041.1	Foxd3	6.66594	0.802558	99	110	-1	AGTTTTTTTTTT	MA0120.1	id1	7.297	0.849009871145037	390	401	1	TTTTTTTTTTCC
MA0775.1	MEIS3	9.078	0.934837246902848	332	339	1	ATGACATC	MA0041.1	Foxd3	6.55943	0.800433	974	985	-1	CTTTATTCTTTT	MA0120.1	id1	8.632	0.886793128308646	391	402	1	TTTTTTTTTCCT
MA0775.1	MEIS3	3.326	0.807463131586473	378	385	1	GAGACGGG	MA0030.1	FOXF2	9.15461	0.809166	1000	1013	1	TAAAGGTACATAAA	MA0120.1	id1	6.633	0.83021729979175	392	403	1	TTTTTTTTCCTT
MA0775.1	MEIS3	4.510	0.833682003723919	566	573	1	GTGTCAGG	MA0030.1	FOXF2	8.79404	0.801006	60	73	1	CAGGCCTAAACAAC	MA0120.1	id1	5.951	0.810915291263225	393	404	1	TTTTTTTCCTTG
MA0661.1	MEOX1	3.582	0.800799092662649	51	60	1	TGTAAATAAG	MA0613.1	FOXG1	7.89026	0.883433	65	72	1	CTAAACAA	MA0120.1	id1	6.891	0.837519232636853	395	406	1	TTTTTCCTTGCC
MA0661.1	MEOX1	6.134	0.853378878780596	174	183	1	AGTAATAAAC	MA0613.1	FOXG1	7.21869	0.870697	1088	1095	-1	GTAAATAA	MA0120.1	id1	6.962	0.83952867927252	396	407	1	TTTTCCTTGCCA
MA0661.1	MEOX1	4.632	0.822432625352243	187	196	1	GGGCATTAGC	MA0613.1	FOXG1	5.92499	0.846163	759	766	1	ATGAACAT	MA0824.1	ID4	4.802	0.817344273389503	54	63	-1	GGCAGCAGCT
MA0661.1	MEOX1	4.964	0.829272942355048	450	459	1	CCTAATAAAG	MA0613.1	FOXG1	5.92499	0.846163	993	1000	-1	AAAAACAT	MA0228.1	ind	7.259	0.869937474684241	3	9	-1	TTAATGG
MA0706.1	MEOX2	7.830	0.891821485073202	174	183	1	AGTAATAAAC	MA0613.1	FOXG1	4.96219	0.827904	568	575	1	ATACACAC	MA0228.1	ind	5.665	0.813626763686651	18	24	-1	TTTATGA
MA0706.1	MEOX2	5.680	0.838067917827334	450	459	1	CCTAATAAAG	MA0479.1	FOXH1	14.7918	0.980709	564	574	1	CCGAATACACA	MA0228.1	ind	6.105	0.829170498215471	335	341	1	CTAAAGA
MA0706.1	MEOX2	5.509	0.833792634106849	473	482	1	AGTTATCAAC	MA0479.1	FOXH1	4.66192	0.838208	964	974	1	TCAAAGACACA	MA0228.1	ind	6.361	0.838214125577694	354	360	-1	TTAAATA
MA0332.1	MET28	5.706	0.83334372474105	63	68	1	CTGTGA	MA0479.1	FOXH1	4.40497	0.834594	158	168	1	ATAAATCCACC	MA0228.1	ind	5.802	0.818466517392215	357	363	1	TTAATGT
MA0332.1	MET28	5.706	0.83334372474105	399	404	1	CAGTGG	MA0479.1	FOXH1	4.03905	0.829446	35	45	1	TGAATTAAACT	MA0228.1	ind	6.668	0.849059413078485	405	411	1	CCAATTA
MA0333.1	MET31	9.060	0.89662273427485	78	86	1	AAGGTGGCT	MA0479.1	FOXH1	3.87543	0.827144	1042	1052	-1	AAAACTCCACA	MA0321.1	INO2	10.646	0.904298726786784	83	91	-1	TCATGTGAA
MA0333.1	MET31	7.050	0.840254242352213	493	501	1	CAAGTGGCT	MA0479.1	FOXH1	3.58082	0.823	686	696	-1	TTAAATCAAGA	MA0322.1	INO4	11.158	0.914177444904604	83	91	-1	TCATGTGAA
MA0333.1	MET31	10.415	0.934622389277424	525	533	1	AAAGTGGCG	MA0479.1	FOXH1	3.39938	0.820448	64	74	1	CCTAAACAACA	MA0322.1	INO4	6.940	0.82931686088345	206	214	-1	GTTTGTGAG
MA0335.1	MET4	5.590	0.821026444431424	592	599	1	AATTCTGG	MA0042.1	FOXI1	13.3705	0.958568	1082	1093	1	GGCTATTTATTT	MA0155.1	INSM1	7.912	0.810020448875076	7	18	-1	AGGAAGGGGTTA
MA0801.1	MGA	3.259	0.80323187277647	245	252	1	AACTGTTA	MA0042.2	FOXI1	10.5742	0.94941	1089	1095	-1	GTAAATA	MA0155.1	INSM1	8.652	0.825534232584775	122	133	-1	TGGCAGTGGGAA
MA0801.1	MGA	4.267	0.821568154990607	564	571	1	GTGTGTCA	MA0042.2	FOXI1	7.54595	0.891555	1085	1091	-1	ATAAATA	MA0229.1	inv	6.489	0.817332424779168	354	361	-1	ATTAAATA
MA0337.1	MIG1	4.584	0.810631702528286	104	110	1	CCCTCAC	MA0042.2	FOXI1	7.41285	0.889012	496	502	1	GAAAACA	MA0229.1	inv	6.681	0.823593403320103	404	411	1	GCCAATTA
MA0337.1	MIG1	4.464	0.806479607748418	253	259	1	ACCCAAC	MA0042.2	FOXI1	6.72807	0.875929	65	71	1	CTAAACA	MA0229.1	inv	8.769	0.891681544952772	406	413	-1	TATAATTG
MA0338.1	MIG2	4.680	0.800663714922718	12	18	1	CCCTACA	MA0042.2	FOXI1	4.76488	0.838422	661	667	1	GAAAATA	MA0050.2	IRF1	11.809	0.818424546102294	374	394	1	CTCGCCTTTCTCTATCTTTTT
MA0338.1	MIG2	4.680	0.800663714922718	105	111	1	CCTCACA	MA0042.2	FOXI1	4.63456	0.835932	548	554	-1	GTAATTA	MA0914.1	ISL2	4.094	0.802784683658725	2	9	1	ACCATTAA
MA0339.1	MIG3	4.821	0.804862739305974	12	18	1	CCCTACA	MA0042.2	FOXI1	4.52845	0.833905	52	58	-1	GCAAATA	MA0914.1	ISL2	5.081	0.828463409855508	358	365	-1	GCACATTA
MA0339.1	MIG3	4.821	0.804862739305974	105	111	1	CCTCACA	MA0042.1	FOXI1	8.10234	0.831381	757	768	-1	GAATGTTCATAT	MA0914.1	ISL2	7.861	0.900790521129124	405	412	1	CCAATTAT
MA0339.1	MIG3	4.799	0.804117456479631	261	267	1	CTCCAGA	MA0042.2	FOXI1	4.38461	0.831157	994	1000	-1	AAAAACA	MA0654.1	ISX	5.460	0.857356339399683	2	9	1	ACCATTAA
MA0233.1	mirr	4.685	0.856486885116523	43	47	1	AGACA	MA0042.1	FOXI1	7.9919	0.828715	568	579	-1	TTTTGTGTGTAT	MA0654.1	ISX	4.068	0.827340306495053	353	360	1	ATATTTAA
MA0233.1	mirr	4.685	0.856486885116523	158	162	1	AGACA	MA0042.1	FOXI1	7.88404	0.826111	45	56	1	TCCCATTTATTT	MA0654.1	ISX	3.034	0.805043914236872	405	412	-1	ATAATTGG
MA0233.1	mirr	7.772	0.99998229593232	180	184	1	AAACA	MA0042.2	FOXI1	3.95961	0.823037	909	915	1	GCCAACA	MA0654.1	ISX	10.587	0.967911081283332	405	412	1	CCAATTAT
MA0233.1	mirr	7.772	0.99998229593232	207	211	1	AAACA	MA0042.1	FOXI1	7.72162	0.822189	398	409	1	TTCAATTTATTT	MA0488.1	JUN	4.280	0.83433388114898	88	100	-1	CTAGAGAGGTCAT
MA0233.1	mirr	3.516	0.802147353129589	209	213	1	ACACA	MA0042.2	FOXI1	3.67851	0.817666	715	721	1	GTAAATG	MA0488.1	JUN	1.560	0.804710095269814	142	154	1	GGACTGAGATAAT
MA0233.1	mirr	3.516	0.802147353129589	227	231	1	ACACA	MA0042.2	FOXI1	3.64886	0.8171	759	765	1	ATGAACA	MA0488.1	JUN	6.462	0.85809825643881	147	159	1	GAGATAATGTAAC
MA0233.1	mirr	3.516	0.802147353129589	229	233	1	ACACA	MA0042.2	FOXI1	3.61079	0.816373	556	562	1	GTAACTA	MA0489.1	JUN(var.2)	2.860	0.801737646955933	66	79	1	AGGGCCTGACTCTG
MA0233.1	mirr	7.772	0.99998229593232	267	271	1	AAACA	MA0042.2	FOXI1	3.61079	0.816373	789	795	1	GTACATA	MA0489.1	JUN(var.2)	4.397	0.821515936588031	271	284	-1	AGGGGATGAAGCAG
MA0233.1	mirr	3.516	0.802147353129589	269	273	1	ACACA	MA0042.2	FOXI1	3.61079	0.816373	1005	1011	1	GTACATA	MA0489.1	JUN(var.2)	3.704	0.81259833430108	370	383	-1	GAAAGGCGAGTCAA
MA0233.1	mirr	3.516	0.802147353129589	271	275	1	ACACA	MA0042.1	FOXI1	7.44454	0.8155	562	573	-1	GTGTATTCGGTT	MA0490.1	JUNB	2.555	0.822914136506544	370	380	-1	AGGCGAGTCAA
MA0233.1	mirr	3.516	0.802147353129589	273	277	1	ACACA	MA0042.2	FOXI1	3.51126	0.814471	200	206	1	CTCAACA	MA0491.1	JUND	0.437	0.816964369009602	70	80	-1	TCAGAGTCAGG
MA0233.1	mirr	3.516	0.802147353129589	275	279	1	ACACA	MA0042.1	FOXI1	7.3152	0.812377	63	74	-1	TGTTGTTTAGGC	MA0491.1	JUND	1.542	0.829251057945169	270	280	1	ACTGCTTCATC
MA0233.1	mirr	3.516	0.802147353129589	277	281	1	ACACA	MA0042.1	FOXI1	7.20355	0.809682	1086	1097	1	ATTTATTTACAT	MA0492.1	JUND(var.2)	4.012	0.838901018550404	87	101	-1	GCTAGAGAGGTCATG
MA0233.1	mirr	3.516	0.802147353129589	279	283	1	ACACA	MA0042.2	FOXI1	3.23051	0.809107	568	574	1	ATACACA	MA0492.1	JUND(var.2)	6.151	0.86071660508357	141	155	1	AGGACTGAGATAATG
MA0233.1	mirr	3.516	0.802147353129589	281	285	1	ACACA	MA0614.1	Foxj2	9.40707	0.916367	1088	1095	-1	GTAAATAA	MA0492.1	JUND(var.2)	0.547	0.803561604180408	144	158	-1	TTACATTATCTCAGT
MA0233.1	mirr	3.516	0.802147353129589	283	287	1	ACACA	MA0614.1	Foxj2	7.46241	0.877248	993	1000	-1	AAAAACAT	MA0492.1	JUND(var.2)	4.956	0.848528841686126	146	160	1	TGAGATAATGTAACT
MA0233.1	mirr	3.516	0.802147353129589	285	289	1	ACACA	MA0614.1	Foxj2	7.45439	0.877086	65	72	1	CTAAACAA	MA1027.1	KAN1	6.406	0.871649594026963	300	307	-1	AAATATTA
MA0233.1	mirr	3.516	0.802147353129589	287	291	1	ACACA	MA0614.1	Foxj2	7.3793	0.875576	496	503	1	GAAAACAG	MA1027.1	KAN1	4.872	0.819481994382864	300	307	1	TAATATTT
MA0233.1	mirr	3.516	0.802147353129589	289	293	1	ACACA	MA0614.1	Foxj2	7.01096	0.868166	1084	1091	-1	ATAAATAG	MA1027.1	KAN1	6.090	0.860903204530525	339	346	1	AGATATTT
MA0233.1	mirr	3.516	0.802147353129589	291	295	1	ACACA	MA0614.1	Foxj2	5.53936	0.838563	200	207	1	CTCAACAA	MA1027.1	KAN1	10.046	0.99543711860618	351	358	-1	AAATATTC
MA0233.1	mirr	3.516	0.802147353129589	293	297	1	ACACA	MA0614.1	Foxj2	5.24491	0.83264	68	75	1	AACAACAG	MA1027.1	KAN1	5.108	0.827507778943495	351	358	1	GAATATTT
MA0233.1	mirr	3.516	0.802147353129589	295	299	1	ACACA	MA0614.1	Foxj2	4.95131	0.826734	909	916	1	GCCAACAT	MA1028.1	KAN4	9.158	0.883362682291927	351	358	-1	AAATATTC
MA0233.1	mirr	3.516	0.802147353129589	297	301	1	ACACA	MA0614.1	Foxj2	4.80416	0.823774	759	766	1	ATGAACAT	MA1028.1	KAN4	9.158	0.883362682291927	351	358	1	GAATATTT
MA0233.1	mirr	3.516	0.802147353129589	299	303	1	ACACA	MA0614.1	Foxj2	4.58317	0.819328	51	58	-1	GCAAATAA	MA0741.1	KLF16	6.005	0.816077465894428	118	128	1	GACCTTCCCAC
MA0233.1	mirr	3.516	0.802147353129589	301	305	1	ACACA	MA0614.1	Foxj2	4.50275	0.81771	685	692	-1	ATCAAGAA	MA0599.1	KLF5	3.156	0.843401625670749	9	18	1	ACCCCTTCCT
MA0233.1	mirr	3.516	0.802147353129589	303	307	1	ACACA	MA0614.1	Foxj2	4.20693	0.81176	568	575	1	ATACACAC	MA0599.1	KLF5	1.921	0.82769069689639	66	75	-1	GTCAGGCCCT
MA0233.1	mirr	3.516	0.802147353129589	305	309	1	ACACA	MA0851.1	Foxj3	12.8651	0.883019	1084	1100	-1	AACATGTAAATAAATAG	MA0599.1	KLF5	2.130	0.830349469458205	124	133	1	CCCACTGCCA
MA0233.1	mirr	3.516	0.802147353129589	307	311	1	ACACA	MA0851.1	Foxj3	10.3554	0.8334	1000	1016	1	TAAAGGTACATAAAAGG	MA0599.1	KLF5	1.024	0.816279601260277	234	243	-1	CTCTCTCCTT
MA0233.1	mirr	3.516	0.802147353129589	309	313	1	ACACA	MA0851.1	Foxj3	8.8398	0.803438	941	957	-1	AAAAAATTAATAAAGTT	MA0452.2	Kr	14.388	0.934132287403133	5	18	1	ATTAACCCCTTCCT
MA0233.1	mirr	3.516	0.802147353129589	311	315	1	ACACA	MA0852.1	Foxk1	14.6321	0.886081	1084	1100	-1	AACATGTAAATAAATAG	MA0452.2	Kr	10.607	0.877060927012223	6	19	1	TTAACCCCTTCCTC
MA0233.1	mirr	7.772	0.99998229593232	317	321	1	AAACA	MA0852.2	FOXK1	10.1497	0.861082	1085	1098	-1	CATGTAAATAAATA	MA0452.2	Kr	5.512	0.800155721724815	190	203	1	TGAAGCCCCTTTCT
MA0233.1	mirr	4.617	0.853325988473998	333	337	1	TGACA	MA0852.1	Foxk1	11.0311	0.822555	1000	1016	1	TAAAGGTACATAAAAGG	MA0230.1	lab	6.517	0.827725415884995	3	9	-1	TTAATGG
MA0233.1	mirr	4.718	0.858020849663631	344	348	1	GAACA	MA0852.2	FOXK1	8.17567	0.821268	493	506	1	TGAGAAAACAGCCT	MA0230.1	lab	6.517	0.827725415884995	18	24	-1	TTTATGA
MA0233.1	mirr	7.772	0.99998229593232	416	420	1	AAACA	MA0852.2	FOXK1	7.94451	0.816606	62	75	1	GGCCTAAACAACAG	MA0230.1	lab	5.904	0.805442385021862	335	341	1	CTAAAGA
MA0233.1	mirr	6.373	0.934951495889787	520	524	1	ATACA	MA1103.1	FOXK2	11.5573	0.928476	1087	1097	-1	ATGTAAATAAA	MA0230.1	lab	8.256	0.890939430030165	354	360	-1	TTAAATA
MA0620.1	Mitf	7.154	0.849610607992779	180	189	1	AAACACGGGG	MA1103.1	FOXK2	8.71318	0.866579	1083	1093	-1	AAATAAATAGC	MA0230.1	lab	6.517	0.827725415884995	357	363	1	TTAATGT
MA0620.1	Mitf	7.456	0.857849048683807	336	345	1	CATCATGGGA	MA1103.1	FOXK2	8.24121	0.856307	63	73	1	GCCTAAACAAC	MA0231.1	lbe	4.642	0.815898824300912	3	8	-1	TAATGG
MA0621.1	mix-a	6.497	0.821117113676285	90	100	1	TCTGAATTAGT	MA1103.1	FOXK2	6.89102	0.826923	566	576	1	GAATACACACA	MA0231.1	lbe	4.998	0.833012628427894	21	26	1	TAAAAA
MA0662.1	MIXL1	3.580	0.800029090723852	52	61	1	GTAAATAAGG	MA1103.1	FOXK2	6.70104	0.822788	153	163	-1	ATTTATACAGG	MA0231.1	lbe	6.198	0.890699608631204	156	161	1	TAACTG
MA0662.1	MIXL1	6.157	0.867095687821042	91	100	1	CTGAATTAGT	MA1103.1	FOXK2	6.51227	0.81868	1003	1013	1	AGGTACATAAA	MA0231.1	lbe	5.234	0.844357734534545	233	238	1	TAAGGA
MA0662.1	MIXL1	4.276	0.818142537204117	165	174	1	AAAGATTAGA	MA1103.1	FOXK2	6.40688	0.816386	494	504	1	GAGAAAACAGC	MA0231.1	lbe	4.688	0.818110158542039	336	341	1	TAAAGA
MA0662.1	MIXL1	6.135	0.866523136351838	174	183	1	AGTAATAAAC	MA1103.1	FOXK2	5.9255	0.80591	787	797	1	ACGTACATATA	MA0231.1	lbe	6.109	0.886421157599459	354	359	-1	TAAATA
MA0662.1	MIXL1	5.029	0.837739412490956	417	426	1	AACAATTTTC	MA0033.2	FOXL1	10.4667	0.967048	1089	1095	-1	GTAAATA	MA0231.1	lbe	6.063	0.884209823358332	406	411	-1	TAATTG
MA0662.1	MIXL1	6.229	0.868969492629345	450	459	1	CCTAATAAAG	MA0033.2	FOXL1	10.1199	0.960697	1085	1091	-1	ATAAATA	MA0232.1	lbl	7.156	0.913891284361994	3	8	-1	TAATGG
MA0662.1	MIXL1	3.623	0.801148168595478	548	557	1	AAAAATGAAA	MA0033.1	FOXL1	7.26542	0.934306	735	742	1	TATGCATA	MA0232.1	lbl	4.570	0.803923538895972	151	156	1	TAATGT
MA0622.1	Mlxip	4.876	0.818724553551351	492	499	1	TCAAGTGG	MA0033.1	FOXL1	7.26542	0.934306	735	742	-1	TATGCATA	MA0232.1	lbl	6.212	0.873748379597908	156	161	1	TAACTG
MA0053.1	MNB1A	6.786	0.932000291645603	165	169	1	AAAGA	MA0033.1	FOXL1	7.13362	0.928333	790	797	1	TACATATA	MA0232.1	lbl	4.493	0.800649170604834	233	238	1	TAAGGA
MA0053.1	MNB1A	6.786	0.932000291645603	361	365	1	AAAGA	MA0033.1	FOXL1	7.03459	0.923845	1085	1092	-1	AATAAATA	MA0232.1	lbl	4.493	0.800649170604834	336	341	1	TAAAGA
MA0053.1	MNB1A	8.115	1.00001932447411	409	413	1	AAAGC	MA0033.1	FOXL1	6.81557	0.913918	452	459	-1	TTTGCATA	MA0232.1	lbl	5.180	0.829863339643951	354	359	-1	TAAATA
MA0053.1	MNB1A	8.115	1.00001932447411	456	460	1	AAAGC	MA0033.1	FOXL1	6.68377	0.907944	756	763	-1	TTCATATA	MA0232.1	lbl	4.846	0.815660235627844	354	359	1	TATTTA
MA0053.1	MNB1A	6.786	0.932000291645603	525	529	1	AAAGT	MA0033.2	FOXL1	6.99903	0.903545	52	58	-1	GCAAATA	MA0232.1	lbl	4.570	0.803923538895972	358	363	1	TAATGT
MA0053.1	MNB1A	4.751	0.827847747021057	536	540	1	AAAGG	MA0033.1	FOXL1	6.56037	0.902352	824	831	1	ATCACATA	MA0232.1	lbl	7.843	0.943105453401111	406	411	-1	TAATTG
MA0053.1	MNB1A	4.751	0.827847747021057	556	560	1	AAAGG	MA0033.2	FOXL1	5.91367	0.883669	759	765	1	ATGAACA	MA0232.1	lbl	4.846	0.815660235627844	406	411	1	CAATTA
MA0825.1	MNT	7.367	0.861670944342504	181	190	1	AACACGGGGC	MA0033.2	FOXL1	5.90497	0.88351	909	915	1	GCCAACA	MA0618.1	LBX1	5.360	0.837457114562196	2	9	-1	TTAATGGT
MA0707.1	MNX1	4.430	0.812643344738135	31	40	1	TTTTCTTAAA	MA0033.2	FOXL1	5.80854	0.881744	65	71	1	CTAAACA	MA0618.1	LBX1	5.031	0.830432236247388	155	162	1	GTAACTGT
MA0707.1	MNX1	5.537	0.83801296432556	51	60	1	TGTAAATAAG	MA0033.1	FOXL1	5.98029	0.876061	725	732	-1	AAAAGATA	MA0618.1	LBX1	3.870	0.805642316115197	357	364	1	TTAATGTG
MA0707.1	MNX1	9.462	0.927963964217739	174	183	1	AGTAATAAAC	MA0033.2	FOXL1	5.49006	0.875912	568	574	1	ATACACA	MA0618.1	LBX1	10.440	0.945926360274109	405	412	-1	ATAATTGG
MA0707.1	MNX1	6.306	0.855636485068766	450	459	1	CCTAATAAAG	MA0033.1	FOXL1	5.80015	0.867897	1089	1096	-1	TGTAAATA	MA0699.1	LBX2	6.598	0.855402137915594	1	10	1	AACCATTAAC
MA0707.1	MNX1	5.123	0.828525139114003	573	582	1	GTTCATAATG	MA0033.1	FOXL1	5.76126	0.866135	546	553	-1	TAATTATA	MA0699.1	LBX2	4.874	0.808024978988521	356	365	-1	GCACATTAAA
MA0379.1	MOT2	5.714	0.862231241770949	518	522	1	TTATA	MA0033.2	FOXL1	4.8777	0.864698	556	562	1	GTAACTA	MA0699.1	LBX2	4.597	0.800412755657432	404	413	-1	TATAATTGGC
MA0340.1	MOT3	3.192	0.820385724489732	42	47	1	TAGACA	MA0033.2	FOXL1	4.82836	0.863794	496	502	1	GAAAACA	MA0699.1	LBX2	10.085	0.951228212845236	404	413	1	GCCAATTATA
MA0340.1	MOT3	3.192	0.820385724489732	58	63	1	AAGGTC	MA0033.1	FOXL1	5.67676	0.862304	1004	1011	1	GGTACATA	MA0324.1	LEU3	5.374	0.820822790555745	171	180	1	CCTTTGCAGC
MA0340.1	MOT3	3.192	0.820385724489732	78	83	1	AAGGTG	MA0033.2	FOXL1	4.48155	0.857443	994	1000	-1	AAAAACA	MA0700.1	LHX2	2.829	0.812024803352326	1	10	-1	GTTAATGGTT
MA0340.1	MOT3	3.192	0.820385724489732	97	102	1	TAGTCA	MA0033.1	FOXL1	5.56073	0.857046	438	445	-1	AACCCATA	MA0700.1	LHX2	5.719	0.860788691253981	1	10	1	AACCATTAAC
MA0340.1	MOT3	3.192	0.820385724489732	110	115	1	CAGGCT	MA0033.1	FOXL1	5.47024	0.852945	790	797	-1	TATATGTA	MA0700.1	LHX2	2.919	0.813543401937498	162	171	-1	GCCAATCGGA
MA0340.1	MOT3	3.192	0.820385724489732	157	162	1	CAGACA	MA0033.1	FOXL1	5.4533	0.852177	405	412	-1	ATCAAATA	MA0700.1	LHX2	3.672	0.826249010100109	356	365	-1	GCACATTAAA
MA0340.1	MOT3	3.192	0.820385724489732	198	203	1	CAGCTA	MA0033.2	FOXL1	4.05512	0.849634	158	164	1	ATAAATC	MA0700.1	LHX2	6.063	0.866593112512863	404	413	-1	TATAATTGGC
MA0340.1	MOT3	3.192	0.820385724489732	222	227	1	TACGCA	MA0033.2	FOXL1	4.03747	0.849311	789	795	1	GTACATA	MA0700.1	LHX2	9.730	0.928467568199843	404	413	1	GCCAATTATA
MA0340.1	MOT3	3.192	0.820385724489732	321	326	1	AAGTCA	MA0033.2	FOXL1	4.03747	0.849311	1005	1011	1	GTACATA	MA0135.1	Lhx3	12.943	0.895394708283647	351	363	-1	ACATTAAATATTC
MA0340.1	MOT3	4.742	0.867895086925693	395	400	1	GAGGCA	MA0033.1	FOXL1	5.35481	0.847713	583	590	1	TTGGAATA	MA0704.1	Lhx4	6.097	0.866625039526773	2	9	1	ACCATTAA
MA0340.1	MOT3	3.192	0.820385724489732	426	431	1	CAGGTT	MA0033.1	FOXL1	5.34685	0.847352	567	574	1	AATACACA	MA0704.1	Lhx4	3.326	0.802892131381916	150	157	-1	TACATTAT
MA0340.1	MOT3	3.192	0.820385724489732	456	461	1	AAAGCA	MA0033.1	FOXL1	5.23142	0.842121	975	982	1	AAAGAATA	MA0704.1	Lhx4	3.337	0.80314513101728	163	170	-1	CCAATCGG
MA0340.1	MOT3	3.192	0.820385724489732	472	477	1	AAGTTA	MA0033.1	FOXL1	5.09185	0.835795	589	596	-1	ATTTTATA	MA0704.1	Lhx4	3.374	0.803996129790777	317	324	-1	TTCATTTC
MA0340.1	MOT3	3.192	0.820385724489732	507	512	1	CAGCTA	MA0033.1	FOXL1	5.09185	0.835795	794	801	-1	ATTTTATA	MA0704.1	Lhx4	6.363	0.872743030709209	353	360	1	ATATTTAA
MA0340.1	MOT3	3.192	0.820385724489732	570	575	1	CAGGTT	MA0033.1	FOXL1	5.05128	0.833956	841	848	-1	TCTGAATA	MA0704.1	Lhx4	5.026	0.841992075029067	357	364	-1	CACATTAA
MA0665.1	MSC	9.753	0.849876475591852	213	222	1	ACCAGCCGTT	MA0033.1	FOXL1	5.02039	0.832556	155	162	-1	TTTATACA	MA0704.1	Lhx4	6.719	0.88093101890826	405	412	-1	ATAATTGG
MA0665.1	MSC	8.306	0.820254823466541	242	251	1	AAGAACTGTT	MA0033.1	FOXL1	5.02039	0.832556	1006	1013	-1	TTTATGTA	MA0704.1	Lhx4	7.546	0.899951991494257	405	412	1	CCAATTAT
MA0341.1	MSN2	6.072	0.895767676659475	185	189	1	CGGGG	MA0033.1	FOXL1	4.99316	0.831323	967	974	1	AAGACACA	MA0658.1	LHX6	3.307	0.806275777369645	352	361	1	AATATTTAAT
MA0341.1	MSN2	6.072	0.895767676659475	382	386	1	CGGGG	MA0033.2	FOXL1	3.02896	0.830842	661	667	1	GAAAATA	MA0658.1	LHX6	5.331	0.840887812802313	404	413	-1	TATAATTGGC
MA0341.1	MSN2	8.790	0.999981127125492	387	391	1	AGGGG	MA0033.2	FOXL1	3.00749	0.830449	401	407	-1	ATAAATT	MA0658.1	LHX6	5.049	0.836065384940647	404	413	1	GCCAATTATA
MA0341.1	MSN2	7.933	0.967122066400924	388	392	1	GGGGG	MA0033.2	FOXL1	2.91508	0.828757	200	206	1	CTCAACA	MA0705.1	Lhx8	1.142	0.801674048367676	2	9	-1	TTAATGGT
MA0341.1	MSN2	7.933	0.967122066400924	389	393	1	GGGGG	MA0033.2	FOXL1	2.90339	0.828543	405	411	-1	TCAAATA	MA0705.1	Lhx8	2.409	0.825606700170293	2	9	1	ACCATTAA
MA0341.1	MSN2	7.933	0.967122066400924	390	394	1	GGGGG	MA0033.2	FOXL1	2.79282	0.826518	644	650	1	GCGAACA	MA0705.1	Lhx8	7.626	0.924151802344133	163	170	-1	CCAATCGG
MA0341.1	MSN2	7.933	0.967122066400924	391	395	1	GGGGG	MA0033.1	FOXL1	4.88448	0.826397	157	164	-1	GATTTATA	MA0705.1	Lhx8	7.310	0.918182806314435	163	170	1	CCGATTGG
MA0342.1	MSN4	4.125	0.807457118207576	185	189	1	CGGGG	MA0033.1	FOXL1	4.88448	0.826397	446	453	1	AATTAATA	MA0705.1	Lhx8	7.843	0.928250764807565	405	412	-1	ATAATTGG
MA0342.1	MSN4	4.125	0.807457118207576	382	386	1	CGGGG	MA0033.1	FOXL1	4.88448	0.826397	946	953	-1	AATTAATA	MA0705.1	Lhx8	7.972	0.930687475212093	405	412	1	CCAATTAT
MA0342.1	MSN4	9.227	1.00000150052698	387	391	1	AGGGG	MA0033.1	FOXL1	4.87322	0.825887	585	592	1	GGAATATA	MA0701.1	LHX9	7.516	0.909388988330703	2	9	1	ACCATTAA
MA0342.1	MSN4	7.018	0.916636047656821	388	392	1	GGGGG	MA0033.1	FOXL1	4.87322	0.825887	660	667	1	AGAAAATA	MA0701.1	LHX9	4.358	0.823006749915184	17	24	-1	TTTATGAG
MA0342.1	MSN4	7.018	0.916636047656821	389	393	1	GGGGG	MA0033.2	FOXL1	2.73367	0.825434	114	120	-1	GCAAACC	MA0701.1	LHX9	4.169	0.817836945272836	17	24	1	CTCATAAA
MA0342.1	MSN4	7.018	0.916636047656821	390	394	1	GGGGG	MA0033.2	FOXL1	2.65082	0.823917	1066	1072	-1	GCAAGCA	MA0701.1	LHX9	3.811	0.808044405262464	130	137	1	GCCATGAT
MA0342.1	MSN4	7.018	0.916636047656821	391	395	1	GGGGG	MA0033.1	FOXL1	4.78865	0.822054	569	576	1	TACACACA	MA0701.1	LHX9	3.766	0.806813499395238	150	157	-1	TACATTAT
MA0666.1	MSX1	5.498	0.846143598818292	71	78	1	TCAATTGA	MA0033.1	FOXL1	4.75711	0.820624	758	765	-1	TGTTCATA	MA0701.1	LHX9	3.719	0.805527886600581	163	170	-1	CCAATCGG
MA0666.1	MSX1	4.840	0.829847439129472	92	99	1	TGAATTAG	MA0033.2	FOXL1	2.38201	0.818995	433	439	1	GTTAATA	MA0701.1	LHX9	3.915	0.810889165488941	299	306	-1	AATATTAG
MA0666.1	MSX1	4.373	0.818281623666434	175	182	1	GTAATAAA	MA0033.2	FOXL1	2.38201	0.818995	548	554	-1	GTAATTA	MA0701.1	LHX9	5.095	0.843166252673967	317	324	1	GAAATGAA
MA0666.1	MSX1	4.327	0.817142378460224	418	425	1	ACAATTTT	MA0033.2	FOXL1	2.38201	0.818995	715	721	1	GTAAATG	MA0701.1	LHX9	5.953	0.866635524542401	357	364	-1	CACATTAA
MA0666.1	MSX1	5.113	0.836608611766323	451	458	1	CTAATAAA	MA0033.2	FOXL1	2.36921	0.81876	183	189	1	GCACACA	MA0701.1	LHX9	6.043	0.869097336276852	405	412	-1	ATAATTGG
MA0708.1	MSX2	4.537	0.814192341266447	92	99	1	TGAATTAG	MA0033.2	FOXL1	2.36921	0.81876	252	258	1	GCACACA	MA0701.1	LHX9	9.331	0.959035524975467	405	412	1	CCAATTAT
MA0708.1	MSX2	4.266	0.807954986770888	175	182	1	GTAATAAA	MA0033.2	FOXL1	2.34088	0.818242	1097	1103	-1	CCAAACA	MA0194.1	Lim1	8.036	0.855981386486322	354	360	-1	TTAAATA
MA0708.1	MSX2	5.269	0.83104010322493	451	458	1	CTAATAAA	MA0033.2	FOXL1	2.30401	0.817566	179	185	1	ACAAGCA	MA0195.1	Lim3	6.604	0.870882502069876	3	9	-1	TTAATGG
MA0709.1	Msx3	4.491	0.830192535040217	71	78	1	TCAATTGA	MA0033.1	FOXL1	4.65419	0.81596	542	549	1	TGGGTATA	MA0195.1	Lim3	5.331	0.821143588522526	18	24	-1	TTTATGA
MA0709.1	Msx3	3.879	0.816508370885692	92	99	1	TGAATTAG	MA0033.2	FOXL1	2.03521	0.812644	48	54	-1	ATAAATG	MA0195.1	Lim3	5.056	0.810398732885825	317	323	1	GAAATGA
MA0709.1	Msx3	4.684	0.834507965892869	175	182	1	GTAATAAA	MA0033.2	FOXL1	2.03521	0.812644	424	430	1	ATAATTA	MA0195.1	Lim3	5.669	0.83434999290509	354	360	-1	TTAAATA
MA0709.1	Msx3	4.741	0.83578247137785	418	425	1	ACAATTTT	MA0033.2	FOXL1	2.03521	0.812644	447	453	1	ATTAATA	MA0195.1	Lim3	5.805	0.839663812419968	405	411	1	CCAATTA
MA0709.1	Msx3	5.060	0.842915230144669	451	458	1	CTAATAAA	MA0033.2	FOXL1	2.03521	0.812644	547	553	1	ATAATTA	MA0195.1	Lim3	7.020	0.887136538233032	406	412	-1	ATAATTG
MA0054.1	myb.Ph3	7.776	0.867573374494456	244	252	1	GAACTGTTA	MA0033.2	FOXL1	2.03521	0.812644	740	746	1	ATAATTA	MA0923.1	lim-4	6.680	0.855906690874239	1	9	1	AACCATTAA
MA0054.1	myb.Ph3	7.813	0.868620172652534	416	424	1	AAACAATTT	MA0033.2	FOXL1	2.03521	0.812644	946	952	-1	ATTAATA	MA0923.1	lim-4	5.318	0.822906981052811	357	365	-1	GCACATTAA
MA0054.1	myb.Ph3	6.814	0.840356622384435	511	519	1	TATCGGATT	MA0033.2	FOXL1	2.02241	0.812409	570	576	1	ACACACA	MA0923.1	lim-4	9.188	0.916672676360394	404	412	1	GCCAATTAT
MA0054.1	myb.Ph3	5.428	0.801144129219686	555	563	1	AAAAGGATT	MA0033.2	FOXL1	1.80933	0.808507	900	906	1	TCCAACA	MA0261.1	lin-14	5.577	0.857384240981976	80	85	-1	GAACCT
MA1037.1	MYB24	6.126	0.867609102285115	54	62	1	AAATAAGGT	MA0033.1	FOXL1	4.45934	0.807129	994	1001	-1	TAAAAACA	MA0619.1	LIN54	4.100	0.818903817657545	81	89	-1	ATGTGAACC
MA1037.1	MYB24	4.116	0.814254459039359	58	66	1	AAGGTCTGT	MA0033.1	FOXL1	4.43535	0.806041	788	795	1	CGTACATA	MA0619.1	LIN54	3.515	0.807304833683408	182	190	1	TTTCAAGTT
MA1037.1	MYB24	5.991	0.864025581470101	93	101	1	GAATTAGTC	MA0033.2	FOXL1	1.58809	0.804456	68	74	1	AACAACA	MA0619.1	LIN54	5.197	0.84065439102443	303	311	-1	TTTAAAATA
MA1037.1	MYB24	4.093	0.813643933270875	218	226	1	CCGTTACGC	MA0033.2	FOXL1	1.42561	0.80148	748	754	1	GTCAGTA	MA0619.1	LIN54	9.733	0.930591128300812	304	312	-1	TTTTAAAAT
MA1037.1	MYB24	3.898	0.808467736538077	422	430	1	TTTTCAGGT	MA0480.1	Foxo1	12.3295	0.929921	495	505	-1	GGCTGTTTTCT	MA0619.1	LIN54	3.919	0.815315072188624	304	312	1	ATTTTAAAA
MA1037.1	MYB24	6.565	0.879262181083566	566	574	1	GTGTCAGGT	MA0480.1	Foxo1	8.17181	0.866474	67	77	-1	GCCTGTTGTTT	MA0619.1	LIN54	8.633	0.908781072964828	305	313	1	TTTTAAAAG
MA1037.1	MYB24	5.096	0.840268165696494	582	590	1	GCTTTTGGC	MA0480.1	Foxo1	6.82115	0.845863	660	670	-1	TCCTATTTTCT	MA0619.1	LIN54	3.985	0.816623675508783	347	355	1	CTTGGAATA
MA1039.1	MYB4	3.994	0.804238397463818	80	87	1	GGTGGCTG	MA0480.1	Foxo1	5.12868	0.820036	1086	1096	1	ATTTATTTACA	MA0619.1	LIN54	3.292	0.802883340647113	354	362	-1	CATTAAATA
MA1040.1	MYB46	3.875	0.801641751357786	568	575	1	GTCAGGTT	MA0480.1	Foxo1	4.64326	0.812628	1082	1092	1	GGCTATTTATT	MA0619.1	LIN54	3.230	0.801654046619085	409	417	1	TTATAAACC
MA1041.1	MYB55	7.199	0.855310866119098	213	220	1	ACCAGCCG	MA0480.1	Foxo1	4.44792	0.809647	991	1001	1	AAATGTTTTTA	MA0175.1	lms	8.924	0.942186646471917	3	9	-1	TTAATGG
MA1041.1	MYB55	5.839	0.827040557067031	253	260	1	ACCCAACT	MA0480.1	Foxo1	4.43216	0.809407	694	704	-1	TCTTCTTTTTA	MA0175.1	lms	5.580	0.818072432125004	354	360	-1	TTAAATA
MA1042.1	MYB59	7.023	0.856898822326505	56	63	1	ATAAGGTC	MA0480.1	Foxo1	4.30164	0.807415	64	74	-1	TGTTGTTTAGG	MA0175.1	lms	5.298	0.807605862613692	357	363	1	TTAATGT
MA1042.1	MYB59	5.984	0.833125763560991	191	198	1	ATTAGCTC	MA0480.1	Foxo1	4.08918	0.804173	86	96	-1	TTTTTTTTTCT	MA0175.1	lms	8.533	0.927674488036019	406	412	-1	ATAATTG
MA1042.1	MYB59	6.073	0.835162146843119	568	575	1	GTCAGGTT	MA0157.1	FOXO3	9.37963	0.907206	1089	1096	-1	TGTAAATA	MA0702.1	LMX1A	5.155	0.80449967745182	353	360	1	ATATTTAA
MA0776.1	MYBL1	6.804	0.832502265716546	246	257	1	ACTGTTAACCCA	MA0157.2	FOXO3	8.60383	0.880542	1088	1095	-1	GTAAATAA	MA0702.1	LMX1A	6.534	0.842084501937567	405	412	-1	ATAATTGG
MA0568.1	MYC3	5.346	0.819463065153099	182	189	1	ACACGGGG	MA0157.1	FOXO3	8.279	0.870233	994	1001	-1	TAAAAACA	MA0702.1	LMX1A	6.752	0.848026120311673	405	412	1	CCAATTAT
MA0667.1	MYF6	6.655	0.815977720943413	213	222	1	ACCAGCCGTT	MA0157.2	FOXO3	8.00767	0.868519	65	72	1	CTAAACAA	MA0703.1	LMX1B	5.804	0.84581912713964	2	9	1	ACCATTAA
MA0667.1	MYF6	10.245	0.878207573064112	242	251	1	AAGAACTGTT	MA0157.1	FOXO3	7.49457	0.843883	495	502	1	AGAAAACA	MA0703.1	LMX1B	5.283	0.830225485861105	17	24	1	CTCATAAA
MA0667.1	MYF6	6.251	0.808974695802254	417	426	1	AACAATTTTC	MA0157.1	FOXO3	6.92852	0.824868	64	71	1	CCTAAACA	MA0703.1	LMX1B	5.039	0.822922513746014	317	324	1	GAAATGAA
MA0499.1	Myod1	1.956	0.815356548339823	210	222	1	CACACCAGCCGTT	MA0157.2	FOXO3	5.0605	0.809082	496	503	1	GAAAACAG	MA0703.1	LMX1B	5.351	0.832260740384983	353	360	-1	TTAAATAT
MA0499.1	Myod1	4.902	0.853228434320906	213	225	1	ACCAGCCGTTACG	MA0157.2	FOXO3	5.0053	0.807969	854	861	-1	GGAAAAAA	MA0703.1	LMX1B	6.024	0.852403774128657	353	360	1	ATATTTAA
MA0499.1	Myod1	3.008	0.828880385424718	505	517	1	GCCAGCTATCGGA	MA0157.1	FOXO3	6.36617	0.805978	854	861	-1	GGAAAAAA	MA0703.1	LMX1B	4.588	0.80942398741853	357	364	-1	CACATTAA
MA0056.1	MZF1	4.846	0.806575055857775	341	346	1	TGGGAA	MA0157.1	FOXO3	6.28539	0.803264	199	206	1	TCTCAACA	MA0703.1	LMX1B	7.660	0.901369603556071	405	412	1	CCAATTAT
MA0056.1	MZF1	8.510	0.973751908405084	382	387	1	CGGGGA	MA0848.1	FOXO4	10.2484	0.951265	1089	1095	-1	GTAAATA	MA0703.1	LMX1B	5.655	0.841359525315261	408	415	1	ATTATAAA
MA0056.1	MZF1	5.322	0.828293446090449	387	392	1	AGGGGG	MA0848.1	FOXO4	8.82526	0.923128	496	502	1	GAAAACA	MA0118.1	Macho-1	6.995	0.892406605536826	7	15	-1	AAGGGGTTA
MA0056.1	MZF1	5.636	0.842620283344776	388	393	1	GGGGGG	MA0848.1	FOXO4	8.5719	0.918119	1085	1091	-1	ATAAATA	MA0118.1	Macho-1	4.905	0.809751961307504	192	200	-1	AAGGGGCTT
MA0056.1	MZF1	5.636	0.842620283344776	389	394	1	GGGGGG	MA0848.1	FOXO4	7.14871	0.889983	994	1000	-1	AAAAACA	MA0118.1	Macho-1	5.311	0.825808318033392	262	270	-1	TCGGGGTCT
MA0056.1	MZF1	5.636	0.842620283344776	390	395	1	GGGGGG	MA0848.1	FOXO4	6.36013	0.874393	661	667	1	GAAAATA	MA0118.1	Macho-1	5.538	0.834785640636289	277	285	-1	GAGGGGATG
MA0056.1	MZF1	8.252	0.961980175884013	391	396	1	GGGGGA	MA0848.1	FOXO4	6.0096	0.867463	568	574	1	ATACACA	MA0117.2	Mafb	8.778	0.858736343420005	359	370	1	AATGTGCTGTCT
MA0056.1	MZF1	4.916	0.809768936774344	587	592	1	TGGCGA	MA0848.1	FOXO4	5.33769	0.854179	65	71	1	CTAAACA	MA0495.1	MAFF	9.931	0.846767276518397	357	374	-1	GTCAAGACAGCACATTAA
MA0057.1	MZF1(var.2)	9.993	0.937185954541984	385	394	1	GGAGGGGGGG	MA0848.1	FOXO4	5.22102	0.851873	789	795	1	GTACATA	MA0089.1	MAFG::NFE2L1	5.083	0.838488491298865	17	22	-1	TATGAG
MA0057.1	MZF1(var.2)	7.131	0.846653758501596	388	397	1	GGGGGGGGAG	MA0848.1	FOXO4	5.22102	0.851873	1005	1011	1	GTACATA	MA0089.1	MAFG::NFE2L1	5.673	0.864040924085941	70	75	1	CCTGAC
MA0057.1	MZF1(var.2)	6.902	0.83940991751863	539	548	1	GGAGGGAAAA	MA0848.1	FOXO4	5.07087	0.848904	68	74	1	AACAACA	MA0089.1	MAFG::NFE2L1	8.812	0.999988528354811	87	92	1	CATGAC
MA1045.1	NAC043	7.993	0.872359061719576	170	179	1	TTAGAGTAAT	MA0848.1	FOXO4	4.7052	0.841675	909	915	1	GCCAACA	MA0089.1	MAFG::NFE2L1	4.208	0.800592934199387	115	120	1	CAAGAC
MA1045.1	NAC043	7.974	0.871973030645398	220	229	1	GTTACGCACA	MA0848.1	FOXO4	4.32533	0.834165	759	765	1	ATGAACA	MA0089.1	MAFG::NFE2L1	4.208	0.800592934199387	130	135	-1	CATGGC
MA1045.1	NAC043	7.230	0.856856866477586	409	418	1	AAAGCGCAAA	MA0848.1	FOXO4	4.31791	0.834019	52	58	-1	GCAAATA	MA0089.1	MAFG::NFE2L1	6.932	0.918567217101076	132	137	1	CATGAT
MA1045.1	NAC043	8.964	0.892087281352568	454	463	1	ATAAAGCAAT	MA0848.1	FOXO4	3.25984	0.813101	200	206	1	CTCAACA	MA0089.1	MAFG::NFE2L1	4.456	0.811333617811582	275	280	-1	GATGAA
MA0937.1	NAC055	6.125	0.823455714723431	309	316	1	ACACACAA	MA0848.1	FOXO4	3.20192	0.811956	508	514	-1	GAAAGCA	MA0089.1	MAFG::NFE2L1	4.208	0.800592934199387	367	372	-1	CAAGAC
MA0937.1	NAC055	5.682	0.813564423679954	319	326	1	ACAAGTCA	MA0848.1	FOXO4	3.154	0.811008	433	439	1	GTTAATA	MA0089.1	MAFG::NFE2L1	4.427	0.810077650776285	369	374	1	CTTGAC
MA0938.1	NAC058	7.491	0.875301737104894	160	167	1	ACAAGAAA	MA0848.1	FOXO4	2.73281	0.802681	548	554	-1	GTAATTA	MA0496.1	MAFK	5.583	0.832714195167404	359	373	-1	TCAAGACAGCACATT
MA0938.1	NAC058	5.311	0.805708953008758	209	216	1	ACACACCA	MA0848.1	FOXO4	2.73281	0.802681	715	721	1	GTAAATG	MA0328.2	MATALPHA2	6.329	0.870492989850345	83	90	-1	CATGTGAA
MA0938.1	NAC058	5.341	0.806666651872467	221	228	1	TTACGCAC	MA0848.1	FOXO4	2.70323	0.802097	87	93	1	GAAAAAA	MA0328.2	MATALPHA2	3.577	0.815946634452749	354	361	1	TATTTAAT
MA0938.1	NAC058	6.642	0.848198859261949	309	316	1	ACACACAA	MA0848.1	FOXO4	2.70323	0.802097	854	860	-1	GAAAAAA	MA0058.3	MAX	4.144	0.812800322334721	83	92	-1	GTCATGTGAA
MA0938.1	NAC058	6.207	0.834312225738179	319	326	1	ACAAGTCA	MA0848.1	FOXO4	2.70323	0.802097	954	960	-1	GAAAAAA	MA0058.3	MAX	4.773	0.824282638045963	83	92	1	TTCACATGAC
MA0938.1	NAC058	5.133	0.800026606417423	414	421	1	GCAAACAA	MA0849.1	FOXO6	9.14239	0.929555	1089	1095	-1	GTAAATA	MA0330.1	MBP1::SWI6	4.232	0.847583551302657	375	381	1	TCGCCTT
MA0938.1	NAC058	6.110	0.831215666078856	455	462	1	TAAAGCAA	MA0849.1	FOXO6	7.93142	0.908824	496	502	1	GAAAACA	MA0331.1	MCM1	5.329	0.813391160640366	35	46	1	CTTGCTTTGGAA
MA0939.1	NAC080	4.819	0.825820085129939	124	131	1	ACATGCTA	MA0849.1	FOXO6	6.878	0.89079	1085	1091	-1	ATAAATA	MA0052.3	MEF2A	6.524	0.819612006888637	319	330	1	AATGAAAATAGC
MA0939.1	NAC080	3.902	0.80847945467371	209	216	1	ACACACCA	MA0849.1	FOXO6	5.96965	0.87524	568	574	1	ATACACA	MA0660.1	MEF2B	5.577	0.824561989843003	319	330	1	AATGAAAATAGC
MA0939.1	NAC080	3.577	0.802333647805362	221	228	1	TTACGCAC	MA0849.1	FOXO6	5.66702	0.870059	994	1000	-1	AAAAACA	MA0497.1	MEF2C	5.529	0.807070404210487	300	314	-1	GCTTTTAAAATATTA
MA0939.1	NAC080	7.211	0.871053223680977	309	316	1	ACACACAA	MA0849.1	FOXO6	4.91252	0.857143	65	71	1	CTAAACA	MA0497.1	MEF2C	9.293	0.857924549310847	311	325	1	AAGCTAGAAATGAAA
MA1043.1	NAC083	5.152	0.811638844242105	221	230	1	TTACGCACAC	MA0849.1	FOXO6	4.11905	0.843559	789	795	1	GTACATA	MA0497.1	MEF2C	11.797	0.891755255828197	317	331	1	GAAATGAAAATAGCT
MA1044.1	NAC92	6.916	0.851049993624292	122	133	1	CTACATGCTAGT	MA0849.1	FOXO6	4.11905	0.843559	1005	1011	1	GTACATA	MA0773.1	MEF2D	4.605	0.828456499517411	319	330	1	AATGAAAATAGC
MA1044.1	NAC92	9.344	0.909954660874211	158	169	1	AGACAAGAAAGA	MA0849.1	FOXO6	3.81642	0.838379	661	667	1	GAAAATA	MA0498.2	MEIS1	4.614	0.879099522276421	71	77	1	CTGACTC
MA1044.1	NAC92	4.929	0.802844238341925	207	218	1	AAACACACCAGC	MA0849.1	FOXO6	3.07495	0.825685	68	74	1	AACAACA	MA0498.2	MEIS1	3.469	0.854851746933996	83	89	1	TTCACAT
MA1044.1	NAC92	10.829	0.945981609336373	317	328	1	AAACAAGTCAGA	MA0849.1	FOXO6	3.05191	0.825291	759	765	1	ATGAACA	MA0498.2	MEIS1	10.323	0.999999565446643	103	109	1	TTGACAG
MA1044.1	NAC92	5.240	0.810389276033327	328	339	1	AACCATGACATC	MA0849.1	FOXO6	2.32044	0.812769	200	206	1	CTCAACA	MA0498.2	MEIS1	3.554	0.856651800125355	128	134	-1	ATGGCAG
MA1044.1	NAC92	5.549	0.817885792582019	499	510	1	GCTCTCGCCAGC	MA0849.1	FOXO6	2.32044	0.812769	909	915	1	GCCAACA	MA0498.2	MEIS1	4.234	0.871052225656228	128	134	1	CTGCCAT
MA0929.1	NCU00019	11.886	0.947223616884985	49	60	1	CCTGTAAATAAG	MA0481.2	FOXP1	10.4902	0.891331	1086	1097	-1	ATGTAAATAAAT	MA0498.2	MEIS1	1.384	0.810697501004777	141	147	1	AGGACTG
MA0929.1	NCU00019	6.446	0.82577092263717	129	140	1	CTAGTACATAAA	MA0481.1	FOXP1	12.7738	0.880553	88	102	1	AAAAAAAAAAAAAAA	MA0498.2	MEIS1	5.345	0.894579979722109	159	165	-1	CGGACAG
MA0929.1	NCU00019	5.652	0.808044187484089	172	183	1	AGAGTAATAAAC	MA0481.1	FOXP1	12.7738	0.880553	89	103	1	AAAAAAAAAAAAAAA	MA0498.2	MEIS1	3.251	0.85023513992557	206	212	1	CTCACAA
MA0929.1	NCU00019	9.451	0.89286014069134	175	186	1	GTAATAAACACG	MA0481.1	FOXP1	12.7738	0.880553	90	104	1	AAAAAAAAAAAAAAA	MA0498.2	MEIS1	4.048	0.867113285731607	226	232	1	CTCACAG
MA0929.1	NCU00019	5.710	0.809339087533054	312	323	1	CACAAAAACAAG	MA0481.1	FOXP1	12.7738	0.880553	91	105	1	AAAAAAAAAAAAAAA	MA0498.2	MEIS1	1.848	0.820523673719961	267	273	1	CCGACTG
MA0929.1	NCU00019	5.330	0.800855259626038	401	412	1	GTGGAAAAAAAG	MA0481.1	FOXP1	12.7738	0.880553	92	106	1	AAAAAAAAAAAAAAA	MA0498.2	MEIS1	1.903	0.821688414020252	295	301	-1	TAGACTT
MA0929.1	NCU00019	6.131	0.818738275819512	471	482	1	TAAGTTATCAAC	MA0481.1	FOXP1	12.7738	0.880553	93	107	1	AAAAAAAAAAAAAAA	MA0498.2	MEIS1	7.113	0.932021086102378	365	371	-1	AAGACAG
MA0929.1	NCU00019	6.376	0.824208112233246	541	552	1	AGGGAAAAAAAA	MA0481.1	FOXP1	12.7738	0.880553	94	108	1	AAAAAAAAAAAAAAA	MA0498.2	MEIS1	5.019	0.887676246305838	370	376	1	TTGACTC
MA0343.1	NDT80	10.326	0.804219893897703	304	324	1	CACACACACACAAAAACAAGT	MA0481.2	FOXP1	9.54722	0.87295	494	505	1	GAGAAAACAGCC	MA0498.2	MEIS1	1.136	0.805445581105282	385	391	-1	AAGATAG
MA0623.1	Neurog1	5.643	0.833741773856957	53	62	1	TAAATAAGGT	MA0481.1	FOXP1	11.7386	0.863589	87	101	1	GAAAAAAAAAAAAAA	MA0498.2	MEIS1	2.829	0.841298405257881	402	408	-1	TTGGCAA
MA0623.1	Neurog1	5.576	0.832186036617008	213	222	1	ACCAGCCGTT	MA0481.1	FOXP1	11.6866	0.862737	851	865	-1	GGAAGGAAAAAAAAG	MA0498.2	MEIS1	4.828	0.883631420899372	402	408	1	TTGCCAA
MA0623.1	Neurog1	4.775	0.81358684961404	335	344	1	ACATCATGGG	MA0481.1	FOXP1	11.5852	0.861076	86	100	1	AGAAAAAAAAAAAAA	MA0774.1	MEIS2	11.111	0.952570264764082	103	110	1	TTGACAGA
MA0606.1	NFAT5	4.813	0.808151279041936	30	39	1	CTTTTCTTAA	MA0481.1	FOXP1	11.5767	0.860936	95	109	1	AAAAAAAAAAAAAAC	MA0774.1	MEIS2	6.441	0.846646465951321	364	371	-1	AAGACAGC
MA0606.1	NFAT5	6.316	0.838789132956252	140	149	1	ATTGTCCACT	MA0481.1	FOXP1	11.1757	0.854365	82	96	1	AGGAAGAAAAAAAAA	MA0775.1	MEIS3	10.454	0.965307828035555	103	110	1	TTGACAGA
MA0606.1	NFAT5	8.456	0.88241189235521	148	157	1	CTTTACCACC	MA0481.1	FOXP1	11.0661	0.852569	1086	1100	-1	AACATGTAAATAAAT	MA0775.1	MEIS3	5.685	0.859701577002212	127	134	-1	ATGGCAGT
MA0606.1	NFAT5	5.202	0.816080836708382	420	429	1	AATTTTCAGG	MA0481.1	FOXP1	10.93	0.850339	85	99	1	AAGAAAAAAAAAAAA	MA0775.1	MEIS3	3.381	0.808681069059074	180	187	-1	TTGAAAAG
MA0606.1	NFAT5	5.111	0.814225850210576	432	441	1	CATTTTGATT	MA0481.1	FOXP1	10.1621	0.837756	951	965	-1	GAAGAGAAAAAAAAT	MA0775.1	MEIS3	6.960	0.88793558204887	364	371	-1	AAGACAGC
MA0606.1	NFAT5	4.928	0.810495492747955	438	447	1	GATTTCTCTG	MA0481.1	FOXP1	10.055	0.836001	84	98	1	GAAGAAAAAAAAAAA	MA0775.1	MEIS3	4.688	0.837623692271609	370	377	1	TTGACTCG
MA0624.1	NFATC1	5.761	0.814066205505991	140	149	1	ATTGTCCACT	MA0481.1	FOXP1	9.92608	0.833888	83	97	1	GGAAGAAAAAAAAAA	MA0775.1	MEIS3	6.040	0.867562809779909	401	408	-1	TTGGCAAG
MA0152.1	NFATC2	7.050	0.841048678532175	141	147	1	TTGTCCA	MA0481.2	FOXP1	7.10763	0.825395	1082	1093	-1	AAATAAATAGCC	MA0661.1	MEOX1	5.153	0.833166978239175	1	10	1	AACCATTAAC
MA0152.1	NFATC2	6.940	0.836991622365617	149	155	1	TTTACCA	MA0481.2	FOXP1	5.92393	0.802321	659	670	1	CAGAAAATAGGA	MA0661.1	MEOX1	5.004	0.830097076933699	356	365	-1	GCACATTAAA
MA0625.1	NFATC3	6.376	0.820990409830887	140	149	1	ATTGTCCACT	MA0481.1	FOXP1	7.98188	0.80203	96	110	1	AAAAAAAAAAAAACT	MA0661.1	MEOX1	4.504	0.81979539470056	404	413	-1	TATAATTGGC
MA0670.1	NFIA	12.592	0.986143712678231	236	245	1	ATTGCCAAGA	MA0593.1	FOXP2	10.6205	0.903484	494	504	1	GAGAAAACAGC	MA0661.1	MEOX1	8.757	0.907421503775649	404	413	1	GCCAATTATA
MA0161.1	NFIC	3.984	0.808636889925635	81	86	1	GTGGCT	MA0593.1	FOXP2	10.35	0.898824	1087	1097	-1	ATGTAAATAAA	MA0706.1	MEOX2	6.329	0.854293994637831	1	10	1	AACCATTAAC
MA0161.1	NFIC	3.761	0.801167819173945	237	242	1	TTGCCA	MA0593.1	FOXP2	7.3712	0.847514	1083	1093	-1	AAATAAATAGC	MA0706.1	MEOX2	4.323	0.804140666314477	16	25	1	CCTCATAAAA
MA0161.1	NFIC	3.984	0.808636889925635	496	501	1	GTGGCT	MA0593.1	FOXP2	6.00005	0.823896	85	95	1	AAGAAAAAAAA	MA0706.1	MEOX2	4.791	0.815841442812648	129	138	1	TGCCATGATG
MA0161.1	NFIC	8.238	0.951118625251598	586	591	1	TTGGCG	MA0593.1	FOXP2	5.85144	0.821336	566	576	1	GAATACACACA	MA0706.1	MEOX2	5.632	0.836867838186496	316	325	1	AGAAATGAAA
MA0161.1	NFIC	6.285	0.885705642390383	596	601	1	CTGGAA	MA0593.1	FOXP2	5.22525	0.81055	952	962	-1	GAGAAAAAAAA	MA0706.1	MEOX2	5.495	0.833442610878271	356	365	-1	GCACATTAAA
MA0671.1	NFIX	9.945	0.986411220929851	236	244	1	ATTGCCAAG	MA0593.1	FOXP2	5.20835	0.810259	506	516	-1	GAGAAAGCAAA	MA0706.1	MEOX2	5.568	0.835267731998712	404	413	-1	TATAATTGGC
MA0671.1	NFIX	3.152	0.826486671438723	259	267	1	CTCTCCAGA	MA0593.1	FOXP2	4.96738	0.806108	834	844	-1	AATAAAACAAT	MA0706.1	MEOX2	8.163	0.900147037581516	404	413	1	GCCAATTATA
MA0671.1	NFIX	3.783	0.841342021170638	394	402	1	GGAGGCAGT	MA0593.1	FOXP2	4.86471	0.804339	659	669	1	CAGAAAATAGG	MA0332.1	MET28	5.706	0.83334372474105	39	44	1	CTTTGG
MA0671.1	NFIX	6.951	0.915924822994264	502	510	1	CTCGCCAGC	MA0593.1	FOXP2	4.77998	0.80288	852	862	-1	AGGAAAAAAAA	MA0332.1	MET28	5.706	0.83334372474105	77	82	1	CTGAGG
MA0344.1	NHP10	10.591	0.915526381739601	380	387	1	GACGGGGA	MA0850.1	FOXP3	8.97718	0.941549	1089	1095	-1	GTAAATA	MA0332.1	MET28	5.706	0.83334372474105	125	130	-1	CAGTGG
MA0346.1	NHP6B	8.441	0.808725586530777	511	530	1	TATCGGATTATACAAAAGTG	MA0850.1	FOXP3	8.13462	0.920351	496	502	1	GAAAACA	MA0332.1	MET28	5.706	0.83334372474105	227	232	-1	CTGTGA
MA0196.1	NK7.1	5.937	0.842413146717168	71	77	1	TCAATTG	MA0850.1	FOXP3	8.12264	0.920049	1085	1091	-1	ATAAATA	MA0334.1	MET32	6.219	0.832405253535984	414	420	1	AACCACC
MA0196.1	NK7.1	5.240	0.818662132441411	92	98	1	TGAATTA	MA0850.1	FOXP3	7.33739	0.900293	1066	1072	-1	GCAAGCA	MA0801.1	MGA	4.112	0.81874858778506	7	14	-1	AGGGGTTA
MA0196.1	NK7.1	5.937	0.842413146717168	137	143	1	TAAATTG	MA0850.1	FOXP3	7.28008	0.898851	994	1000	-1	AAAAACA	MA0337.1	MIG1	6.948	0.892427969691678	264	270	1	ACCCCGA
MA0196.1	NK7.1	4.852	0.805440620907705	175	181	1	GTAATAA	MA0850.1	FOXP3	7.03544	0.892696	52	58	-1	GCAAATA	MA0337.1	MIG1	4.584	0.810631702528286	265	271	1	CCCCGAC
MA0196.1	NK7.1	6.238	0.852670040973987	451	457	1	CTAATAA	MA0850.1	FOXP3	6.48285	0.878793	179	185	1	ACAAGCA	MA0337.1	MIG1	5.278	0.834644650671854	279	285	1	TCCCCTC
MA0672.1	NKX2-3	8.747	0.911017989926814	144	153	1	TCCACTTTAC	MA0850.1	FOXP3	6.35664	0.875617	433	439	1	GTTAATA	MA0338.1	MIG2	4.680	0.800663714922718	205	211	1	CCTCACA
MA0063.1	Nkx2-5	7.837	0.940406233631967	71	77	1	TCAATTG	MA0850.1	FOXP3	6.14419	0.870272	65	71	1	CTAAACA	MA0338.1	MIG2	6.594	0.865784188382768	265	271	1	CCCCGAC
MA0063.1	Nkx2-5	5.550	0.848329657485372	137	143	1	TAAATTG	MA0850.1	FOXP3	6.11338	0.869497	508	514	-1	GAAAGCA	MA0338.1	MIG2	5.440	0.826521374185852	280	286	1	CCCCTCT
MA0063.1	Nkx2-5	4.492	0.805733672543047	319	325	1	ACAAGTC	MA0850.1	FOXP3	5.81143	0.8619	661	667	1	GAAAATA	MA0339.1	MIG3	4.821	0.804862739305974	205	211	1	CCTCACA
MA0063.1	Nkx2-5	5.801	0.858435132173958	346	352	1	ACAAGAG	MA0850.1	FOXP3	5.68564	0.858735	715	721	1	GTAAATG	MA0339.1	MIG3	6.500	0.861741369552727	265	271	1	CCCCGAC
MA0063.1	Nkx2-5	5.939	0.863991130209913	418	424	1	ACAATTT	MA0850.1	FOXP3	5.55478	0.855443	303	309	1	GAAAAGA	MA0339.1	MIG3	5.145	0.815838722748468	280	286	1	CCCCTCT
MA0063.1	Nkx2-5	4.418	0.802754369248404	478	484	1	TCAACTG	MA0850.1	FOXP3	5.5021	0.854117	447	453	1	ATTAATA	MA0233.1	mirr	4.617	0.853325988473998	104	108	1	TGACA
MA0063.1	Nkx2-5	7.380	0.922007022744781	492	498	1	TCAAGTG	MA0850.1	FOXP3	5.5021	0.854117	946	952	-1	ATTAATA	MA0233.1	mirr	6.305	0.931790599247262	154	158	-1	TTACA
MA0063.1	Nkx2-5	4.772	0.81700671203629	524	530	1	AAAAGTG	MA0850.1	FOXP3	5.47364	0.853401	556	562	1	GTAACTA	MA0233.1	mirr	4.685	0.856486885116523	366	370	-1	AGACA
MA0503.1	Nkx2-5(var.2)	4.668	0.826697020979774	111	121	1	AGGCTCTCGGC	MA0850.1	FOXP3	5.25884	0.847997	241	247	1	AAAAGCA	MA0620.1	Mitf	7.093	0.847946552091611	82	91	1	GTTCACATGA
MA0503.1	Nkx2-5(var.2)	3.354	0.807342452942665	207	217	1	AAACACACCAG	MA0850.1	FOXP3	5.21255	0.846832	783	789	1	ACAAACG	MA0620.1	Mitf	10.343	0.936605268137443	84	93	-1	GGTCATGTGA
MA0503.1	Nkx2-5(var.2)	7.477	0.868072197247841	256	266	1	CAACTCTCCAG	MA0850.1	FOXP3	4.8311	0.837235	48	54	-1	ATAAATG	MA0621.1	mix-a	6.287	0.816742589439438	352	362	-1	CATTAAATATT
MA0673.1	NKX2-8	1.604	0.80188912133865	32	40	1	TTTCTTAAA	MA0850.1	FOXP3	4.70024	0.833943	695	701	1	AAAAAGA	MA0621.1	mix-a	6.279	0.816575940897082	404	414	-1	TTATAATTGGC
MA0673.1	NKX2-8	2.551	0.819013019691807	103	111	1	GCCCTCACA	MA0850.1	FOXP3	4.70024	0.833943	727	733	-1	AAAAAGA	MA0662.1	MIXL1	5.733	0.856061059505478	1	10	1	AACCATTAAC
MA0673.1	NKX2-8	2.578	0.819501240658581	113	121	1	GCTCTCGGC	MA0850.1	FOXP3	4.70024	0.833943	850	856	-1	AAAAAGA	MA0662.1	MIXL1	4.075	0.812911498780937	316	325	1	AGAAATGAAA
MA0673.1	NKX2-8	8.000	0.917543243690067	145	153	1	CCACTTTAC	MA0850.1	FOXP3	4.68085	0.833455	568	574	1	ATACACA	MA0662.1	MIXL1	3.871	0.807602385157411	352	361	1	AATATTTAAT
MA0673.1	NKX2-8	5.093	0.864978119600704	258	266	1	ACTCTCCAG	MA0850.1	FOXP3	4.68085	0.833455	759	765	1	ATGAACA	MA0662.1	MIXL1	4.682	0.828708714317606	356	365	-1	GCACATTAAA
MA0673.1	NKX2-8	2.950	0.826227840645249	499	507	1	GCTCTCGCC	MA0850.1	FOXP3	4.256	0.822766	451	457	1	ATATGCA	MA0662.1	MIXL1	4.094	0.813405975049795	356	365	1	TTTAATGTGC
MA0124.2	Nkx3-1	8.916	0.896062236882197	144	152	1	TCCACTTTA	MA0850.1	FOXP3	4.20246	0.821419	1097	1103	-1	CCAAACA	MA0662.1	MIXL1	9.308	0.949100673251094	404	413	1	GCCAATTATA
MA0122.2	NKX3-2	9.287	0.912129839925555	144	152	1	TCCACTTTA	MA0850.1	FOXP3	3.96603	0.81547	566	572	1	GAATACA	MA0663.1	MLX	7.070	0.826727276620054	83	92	-1	GTCATGTGAA
MA0674.1	NKX6-1	5.007	0.845890676871079	32	39	1	TTTCTTAA	MA0850.1	FOXP3	3.6567	0.807687	1090	1096	1	ATTTACA	MA0663.1	MLX	6.594	0.818105206596519	83	92	1	TTCACATGAC
MA0674.1	NKX6-1	4.566	0.836309255541064	52	59	1	GTAAATAA	MA0850.1	FOXP3	3.59365	0.806101	114	120	-1	GCAAACC	MA0622.1	Mlxip	4.479	0.81038667212405	84	91	-1	TCATGTGA
MA0674.1	NKX6-1	5.729	0.861577266894368	71	78	1	TCAATTGA	MA0850.1	FOXP3	3.59365	0.806101	183	189	1	GCACACA	MA0622.1	Mlxip	4.479	0.81038667212405	84	91	1	TCACATGA
MA0674.1	NKX6-1	7.110	0.891581672465231	175	182	1	GTAATAAA	MA0850.1	FOXP3	3.59365	0.806101	252	258	1	GCACACA	MA0664.1	MLXIPL	7.138	0.832728229475565	83	92	-1	GTCATGTGAA
MA0674.1	NKX6-1	7.033	0.8899087258838	451	458	1	CTAATAAA	MA0850.1	FOXP3	3.59365	0.806101	644	650	1	GCGAACA	MA0664.1	MLXIPL	7.960	0.848988005304521	83	92	1	TTCACATGAC
MA0674.1	NKX6-1	4.037	0.824815895260842	474	481	1	GTTATCAA	MA0850.1	FOXP3	3.59365	0.806101	909	915	1	GCCAACA	MA0053.1	MNB1A	8.115	1.00001932447411	38	42	-1	AAAGC
MA0674.1	NKX6-1	3.281	0.808390601552245	574	581	1	TTCATAAT	MA0850.1	FOXP3	3.53354	0.804589	681	687	-1	GAAAGGA	MA0053.1	MNB1A	6.786	0.932000291645603	45	49	1	AAAGT
MA0675.1	NKX6-2	5.687	0.858250372764914	52	59	1	GTAAATAA	MA0850.1	FOXP3	3.51415	0.804101	174	180	-1	GTGAGCA	MA0053.1	MNB1A	8.115	1.00001932447411	100	104	-1	AAAGC
MA0675.1	NKX6-2	5.144	0.843305272681744	71	78	1	TCAATTGA	MA0850.1	FOXP3	3.48725	0.803424	504	510	-1	GCAAAGG	MA0053.1	MNB1A	4.751	0.827847747021057	171	175	-1	AAAGG
MA0675.1	NKX6-2	3.921	0.809644393488895	92	99	1	TGAATTAG	MA0040.1	Foxq1	10.9484	0.882455	64	74	-1	TGTTGTTTAGG	MA0053.1	MNB1A	8.115	1.00001932447411	179	183	-1	AAAGC
MA0675.1	NKX6-2	7.701	0.913682106775051	175	182	1	GTAATAAA	MA0040.1	Foxq1	9.2585	0.839036	991	1001	1	AAATGTTTTTA	MA0053.1	MNB1A	4.751	0.827847747021057	197	201	-1	AAAGG
MA0675.1	NKX6-2	3.769	0.80546086639379	188	195	1	GGCATTAG	MA0040.1	Foxq1	8.86314	0.828879	758	768	-1	GAATGTTCATA	MA0053.1	MNB1A	8.115	1.00001932447411	310	314	1	AAAGC
MA0675.1	NKX6-2	7.916	0.919599595758259	451	458	1	CTAATAAA	MA0035.1	Gata1	6.92224	0.990064	167	172	-1	AGATGG	MA0053.1	MNB1A	8.115	1.00001932447411	329	333	-1	AAAGC
MA0675.1	NKX6-2	5.438	0.851397094826223	474	481	1	GTTATCAA	MA0035.2	Gata1	11.8833	0.95087	721	731	-1	AAAGATAAGCC	MA0053.1	MNB1A	6.786	0.932000291645603	337	341	1	AAAGA
MA0675.1	NKX6-2	5.326	0.84831449591404	574	581	1	TTCATAAT	MA0035.3	Gata1	12.2132	0.935168	721	731	1	GGCTTATCTTT	MA0053.1	MNB1A	4.751	0.827847747021057	378	382	-1	AAAGG
MA0125.1	Nobox	6.209	0.830023946065138	93	100	1	GAATTAGT	MA0035.1	Gata1	5.85733	0.932125	801	806	1	TGATAG	MA0053.1	MNB1A	6.786	0.932000291645603	388	392	-1	AAAGA
MA0125.1	Nobox	5.441	0.804695668009767	176	183	1	TAATAAAC	MA0035.1	Gata1	5.78377	0.928123	469	474	1	AGATGT	MA0825.1	MNT	4.720	0.803859115050759	83	92	-1	GTCATGTGAA
MA0710.1	NOTO	2.609	0.816251092163152	21	30	1	GCTCAGTAGC	MA0035.1	Gata1	5.19396	0.896033	847	852	-1	AGATTC	MA0825.1	MNT	5.002	0.810018138798501	83	92	1	TTCACATGAC
MA0710.1	NOTO	4.313	0.846384581686587	52	61	1	GTAAATAAGG	MA0035.1	Gata1	4.98481	0.884654	708	713	-1	TGATTC	MA0707.1	MNX1	7.858	0.891204370886005	1	10	1	AACCATTAAC
MA0710.1	NOTO	5.088	0.860089660548478	70	79	1	CTCAATTGAA	MA0035.1	Gata1	4.90813	0.880482	932	937	1	GGATCC	MA0707.1	MNX1	5.260	0.831664830065653	16	25	1	CCTCATAAAA
MA0710.1	NOTO	5.860	0.873741687492193	91	100	1	CTGAATTAGT	MA0035.1	Gata1	4.90813	0.880482	932	937	-1	GGATCC	MA0707.1	MNX1	4.120	0.805538934555568	352	361	-1	ATTAAATATT
MA0710.1	NOTO	2.524	0.814747954481526	132	141	1	GTACATAAAT	MA0035.1	Gata1	4.65679	0.866807	160	165	-1	GGATTT	MA0707.1	MNX1	4.293	0.809503653786485	352	361	1	AATATTTAAT
MA0710.1	NOTO	5.506	0.867481561147536	136	145	1	ATAAATTGTC	MA0035.1	Gata1	4.47416	0.856871	457	462	-1	AGATTT	MA0707.1	MNX1	4.394	0.811818316458869	356	365	-1	GCACATTAAA
MA0710.1	NOTO	2.541	0.815048582017851	174	183	1	AGTAATAAAC	MA0035.2	Gata1	6.73397	0.856619	955	965	-1	GAAGAGAAAAA	MA0707.1	MNX1	10.261	0.946275008527	404	413	1	GCCAATTATA
MA0710.1	NOTO	2.193	0.808894559509544	187	196	1	GGGCATTAGC	MA0035.1	Gata1	4.45955	0.856076	724	729	-1	AGATAA	MA0707.1	MNX1	4.166	0.806593137356852	407	416	-1	GTTTATAATT
MA0710.1	NOTO	5.457	0.86661504648401	429	438	1	GTTCATTTTG	MA0035.2	Gata1	6.17342	0.846359	953	963	-1	AGAGAAAAAAA	MA0707.1	MNX1	5.593	0.839296341648862	407	416	1	AATTATAAAC
MA0710.1	NOTO	6.487	0.884829538390781	450	459	1	CCTAATAAAG	MA0035.1	Gata1	4.26501	0.845492	522	527	1	TGATTT	MA0379.1	MOT2	5.714	0.862231241770949	409	413	1	TTATA
MA0710.1	NOTO	3.220	0.82705599949814	573	582	1	GTTCATAATG	MA0035.1	Gata1	4.26501	0.845492	689	694	1	TGATTT	MA0379.1	MOT2	5.714	0.862231241770949	410	414	-1	TTATA
MA0626.1	Npas2	5.225	0.82363953466939	491	500	1	CTCAAGTGGC	MA0035.1	Gata1	4.26501	0.845492	822	827	-1	TGATTT	MA0340.1	MOT3	3.192	0.820385724489732	33	38	-1	CAAGCA
MA0676.1	Nr2e1	5.040	0.804112443016929	66	74	1	TGAACTCAA	MA0035.1	Gata1	4.2504	0.844697	409	414	1	TGATAA	MA0340.1	MOT3	3.192	0.820385724489732	37	42	-1	AAAGCA
MA0676.1	Nr2e1	8.029	0.864698009884525	319	327	1	ACAAGTCAG	MA0035.3	Gata1	5.28577	0.840251	953	963	1	TTTTTTTCTCT	MA0340.1	MOT3	3.192	0.820385724489732	60	65	-1	CGGGCA
MA0676.1	Nr2e1	5.624	0.815949837145626	470	478	1	CTAAGTTAT	MA0035.2	Gata1	5.73517	0.838337	626	636	-1	GCAGAAAAGTA	MA0340.1	MOT3	3.192	0.820385724489732	68	73	-1	CAGGCC
MA0160.1	NR4A2	6.017	0.802601840117042	58	65	1	AAGGTCTG	MA0035.1	Gata1	4.0057	0.831383	307	312	1	AGATCT	MA0340.1	MOT3	3.192	0.820385724489732	98	103	-1	AAGCTA
MA0842.1	NRL	4.750	0.806613090685031	433	443	1	ATTTTGATTTC	MA0035.1	Gata1	4.0057	0.831383	307	312	-1	AGATCT	MA0340.1	MOT3	3.192	0.820385724489732	107	112	1	CAGATA
MA0842.1	NRL	5.456	0.821802366084932	577	587	1	ATAATGCTTTT	MA0035.2	Gata1	5.19028	0.828364	84	94	1	GAAGAAAAAAA	MA0340.1	MOT3	9.052	1.00000176569924	111	116	1	TAGGCA
MA0197.2	nub	8.604	0.800894844572727	519	530	1	TATACAAAAGTG	MA0035.2	Gata1	5.12408	0.827152	193	203	-1	TGAGAGAGGGA	MA0340.1	MOT3	3.192	0.820385724489732	118	123	-1	AAGGTC
MA0348.1	OAF1	6.208	0.805081825819348	381	389	1	ACGGGGAGG	MA0035.2	Gata1	4.79274	0.821087	491	501	1	TGTGAGAAAAC	MA0340.1	MOT3	3.192	0.820385724489732	129	134	-1	ATGGCA
MA0234.1	oc	6.339	0.837371799314363	251	256	1	TAACCC	MA0035.2	Gata1	4.65339	0.818537	493	503	1	TGAGAAAACAG	MA0340.1	MOT3	3.192	0.820385724489732	152	157	1	AATGTA
MA0234.1	oc	6.188	0.831313371546454	460	465	1	CAATCC	MA0035.2	Gata1	4.65336	0.818536	300	310	1	GTAGAAAAGAT	MA0340.1	MOT3	3.192	0.820385724489732	156	161	-1	CAGTTA
MA0234.1	oc	6.188	0.831313371546454	578	583	1	TAATGC	MA0035.3	Gata1	3.63242	0.817597	727	737	1	TCTTTTTCTAT	MA0340.1	MOT3	3.192	0.820385724489732	169	174	-1	AAGGCC
MA0198.1	OdsH	5.395	0.805589702703077	52	58	1	GTAAATA	MA0035.2	Gata1	4.59193	0.817412	727	737	-1	ATAGAAAAAGA	MA0340.1	MOT3	3.192	0.820385724489732	217	222	1	CTGGTA
MA0198.1	OdsH	5.427	0.80671273316334	71	77	1	TCAATTG	MA0035.3	Gata1	3.44653	0.81505	300	310	-1	ATCTTTTCTAC	MA0340.1	MOT3	3.192	0.820385724489732	311	316	1	AAGCTA
MA0198.1	OdsH	6.055	0.828752205945997	92	98	1	TGAATTA	MA0035.3	Gata1	3.26451	0.812556	791	801	-1	ATTTTATATGT	MA0340.1	MOT3	3.192	0.820385724489732	327	332	-1	AAGCTA
MA0198.1	OdsH	5.427	0.80671273316334	137	143	1	TAAATTG	MA0035.2	Gata1	4.28088	0.811719	799	809	1	AATGATAGCTC	MA0340.1	MOT3	3.192	0.820385724489732	338	343	1	AAGATA
MA0198.1	OdsH	5.395	0.805589702703077	175	181	1	GTAATAA	MA0035.3	Gata1	3.16501	0.811193	84	94	-1	TTTTTTTCTTC	MA0340.1	MOT3	3.192	0.820385724489732	366	371	-1	AAGACA
MA0198.1	OdsH	6.630	0.848931659528843	451	457	1	CTAATAA	MA0035.3	Gata1	3.16501	0.811193	955	965	1	TTTTTCTCTTC	MA0340.1	MOT3	3.192	0.820385724489732	376	381	-1	AAGGCG
MA1033.1	OJ1058_F05.8	7.544	0.870497874744488	182	189	1	ACACGGGG	MA0035.2	Gata1	4.20484	0.810327	346	356	-1	GCTGAGAGGAC	MA0340.1	MOT3	3.192	0.820385724489732	386	391	-1	AAGATA
MA0827.1	OLIG3	3.630	0.806877056690955	213	222	1	ACCAGCCGTT	MA0035.3	Gata1	3.04978	0.809614	626	636	1	TACTTTTCTGC	MA0340.1	MOT3	4.175	0.850515855634603	398	403	-1	AAGGAA
MA0235.1	onecut	6.772	0.849170676034085	430	436	1	TTCATTT	MA0035.2	Gata1	3.82855	0.803439	407	417	1	TTTGATAATTT	MA0340.1	MOT3	3.192	0.820385724489732	403	408	-1	TTGGCA
MA0235.1	onecut	10.816	1.00001408126037	436	442	1	TTGATTT	MA0035.2	Gata1	3.75175	0.802034	791	801	1	ACATATAAAAT	MA0665.1	MSC	9.097	0.836447447399589	325	334	1	AATAGCTTTT
MA0349.1	OPI1	8.934	0.93695409807423	326	332	1	AGAACCA	MA0036.1	GATA2	6.23202	0.975651	725	729	-1	AGATA	MA0341.1	MSN2	8.790	0.999981127125492	10	14	-1	AGGGG
MA0236.1	otp	5.644	0.807535546518397	71	77	1	TCAATTG	MA0036.3	GATA2	13.1046	0.972241	721	731	1	GGCTTATCTTT	MA0341.1	MSN2	8.790	0.999981127125492	195	199	-1	AGGGG
MA0236.1	otp	6.691	0.846165372381536	92	98	1	TGAATTA	MA0036.1	GATA2	5.77818	0.949302	409	413	1	TGATA	MA0341.1	MSN2	6.072	0.895767676659475	265	269	-1	CGGGG
MA0236.1	otp	6.243	0.829636086816411	451	457	1	CTAATAA	MA0036.1	GATA2	5.77818	0.949302	801	805	1	TGATA	MA0341.1	MSN2	8.790	0.999981127125492	280	284	-1	AGGGG
MA0711.1	OTX1	2.164	0.803836918283592	459	466	1	GCAATCCT	MA0036.1	GATA2	5.55889	0.936572	168	172	-1	AGATG	MA0342.1	MSN4	9.227	1.00000150052698	10	14	-1	AGGGG
MA0711.1	OTX1	5.266	0.864310978295171	577	584	1	ATAATGCT	MA0036.1	GATA2	5.55889	0.936572	469	473	1	AGATG	MA0342.1	MSN4	9.227	1.00000150052698	195	199	-1	AGGGG
MA0712.1	OTX2	2.660	0.803921527822448	459	466	1	GCAATCCT	MA0036.1	GATA2	5.04698	0.906852	932	936	1	GGATC	MA0342.1	MSN4	4.125	0.807457118207576	265	269	-1	CGGGG
MA0712.1	OTX2	5.995	0.871780013589933	577	584	1	ATAATGCT	MA0036.1	GATA2	5.04698	0.906852	933	937	-1	GGATC	MA0342.1	MSN4	9.227	1.00000150052698	280	284	-1	AGGGG
MA0126.1	ovo	6.264	0.815719092585955	242	250	1	AAGAACTGT	MA0036.2	GATA2	10.8504	0.899528	718	731	1	AATGGCTTATCTTT	MA0666.1	MSX1	6.918	0.881311603009971	2	9	1	ACCATTAA
MA0126.1	ovo	5.957	0.804791722791348	477	485	1	ATCAACTGA	MA0036.1	GATA2	4.87337	0.896773	161	165	-1	GGATT	MA0666.1	MSX1	3.944	0.807656923808525	357	364	-1	CACATTAA
MA1030.1	P0510F09.23	4.104	0.816104197139733	10	19	1	GTCCCTACAA	MA0036.1	GATA2	4.62756	0.882503	307	311	1	AGATC	MA0666.1	MSX1	4.388	0.818653116668458	405	412	-1	ATAATTGG
MA1030.1	P0510F09.23	5.991	0.864730825793061	102	111	1	AGCCCTCACA	MA0036.1	GATA2	4.62756	0.882503	308	312	-1	AGATC	MA0666.1	MSX1	10.694	0.974828774719674	405	412	1	CCAATTAT
MA1030.1	P0510F09.23	3.887	0.810512263690993	251	260	1	TAACCCAACT	MA0036.1	GATA2	4.45396	0.872424	458	462	-1	AGATT	MA0708.1	MSX2	6.651	0.862848309545456	2	9	1	ACCATTAA
MA1030.1	P0510F09.23	3.710	0.805951101384878	252	261	1	AACCCAACTC	MA0036.1	GATA2	4.45396	0.872424	848	852	-1	AGATT	MA0708.1	MSX2	11.423	0.972680987231092	405	412	1	CCAATTAT
MA1030.1	P0510F09.23	3.643	0.804224559720982	466	475	1	TGCGCTAAGT	MA0036.1	GATA2	4.00011	0.846075	522	526	1	TGATT	MA0709.1	Msx3	5.346	0.849310117314921	2	9	1	ACCATTAA
MA0924.1	pal-1	6.834	0.86650367239894	52	59	1	GTAAATAA	MA0036.1	GATA2	4.00011	0.846075	689	693	1	TGATT	MA0709.1	Msx3	3.415	0.806133449043046	405	412	-1	ATAATTGG
MA0924.1	pal-1	13.872	0.999990875810493	175	182	1	GTAATAAA	MA0036.1	GATA2	4.00011	0.846075	709	713	-1	TGATT	MA0709.1	Msx3	11.114	0.978281128496783	405	412	1	CCAATTAT
MA0924.1	pal-1	7.190	0.873255795788328	451	458	1	CTAATAAA	MA0036.1	GATA2	4.00011	0.846075	823	827	-1	TGATT	MA0100.2	Myb	7.817	0.876539838578848	104	113	-1	CTATCTGTCA
MA0067.1	Pax2	5.009	0.840694037260519	180	187	1	AAACACGG	MA0036.1	GATA2	3.78256	0.833445	452	456	-1	GCATA	MA0100.2	Myb	8.333	0.885039651118921	124	133	1	CCCACTGCCA
MA0067.1	Pax2	5.510	0.860367682018778	219	226	1	CGTTACGC	MA0036.1	GATA2	3.78256	0.833445	735	739	-1	GCATA	MA0100.2	Myb	8.209	0.882997060508516	155	164	1	GTAACTGTCC
MA0067.1	Pax2	6.639	0.904702103040882	336	343	1	CATCATGG	MA0036.1	GATA2	3.78256	0.833445	738	742	1	GCATA	MA0100.2	Myb	4.123	0.815690405394682	174	183	-1	AAAGCTGCAA
MA0067.1	Pax2	5.591	0.86354845093179	567	574	1	TGTCAGGT	MA0036.2	GATA2	5.87376	0.831678	950	963	1	AATTTTTTTTCTCT	MA0054.1	myb.Ph3	6.366	0.827681877119062	7	15	1	TAACCCCTT
MA0068.2	PAX4	9.421	0.915335841660858	92	99	1	TGAATTAG	MA0036.3	GATA2	5.93793	0.825159	407	417	-1	AAATTATCAAA	MA0054.1	myb.Ph3	6.713	0.837499146331304	104	112	-1	TATCTGTCA
MA0068.2	PAX4	7.484	0.861577216506135	451	458	1	CTAATAAA	MA0036.2	GATA2	5.37282	0.824848	493	506	-1	AGGCTGTTTTCTCA	MA0054.1	myb.Ph3	6.628	0.835094339751936	156	164	1	TAACTGTCC
MA0068.2	PAX4	6.323	0.82935534567256	590	597	1	CGAATTCT	MA0036.3	GATA2	5.86315	0.823625	300	310	-1	ATCTTTTCTAC	MA0054.1	myb.Ph3	5.693	0.808641467378891	386	394	1	TATCTTTTT
MA0238.1	pb	6.391	0.847820820411761	92	98	1	TGAATTA	MA0036.2	GATA2	4.69465	0.815602	825	838	-1	ACAATTTTATGTGA	MA1036.1	MYB111	4.590	0.816085436880969	286	293	-1	GGTTGCTA
MA0238.1	pb	6.960	0.867661444455898	451	457	1	CTAATAA	MA0036.3	GATA2	5.33801	0.812847	626	636	1	TACTTTTCTGC	MA1037.1	MYB24	6.541	0.878625110716453	69	77	-1	GAGTCAGGC
MA0064.1	PBF	5.740	0.875633761075617	165	169	1	AAAGA	MA0036.1	GATA2	3.36314	0.809096	438	442	-1	CCATA	MA1037.1	MYB24	5.515	0.85139035252235	107	115	1	CAGATAGGC
MA0064.1	PBF	5.740	0.875633761075617	361	365	1	AAAGA	MA0036.1	GATA2	3.36314	0.809096	791	795	1	ACATA	MA1037.1	MYB24	4.780	0.831880072529499	119	127	-1	TGGGAAGGT
MA0064.1	PBF	8.062	0.999992556389593	409	413	1	AAAGC	MA0036.1	GATA2	3.36314	0.809096	827	831	1	ACATA	MA1037.1	MYB24	4.859	0.833977095821248	297	305	-1	ATATTAGAC
MA0064.1	PBF	8.062	0.999992556389593	456	460	1	AAAGC	MA0036.1	GATA2	3.36314	0.809096	1007	1011	1	ACATA	MA1039.1	MYB4	6.477	0.860363526318984	286	293	-1	GGTTGCTA
MA0064.1	PBF	7.325	0.960521224715863	525	529	1	AAAGT	MA0036.2	GATA2	4.08145	0.807242	791	804	-1	ATCATTTTATATGT	MA1039.1	MYB4	4.164	0.808081036169166	413	420	-1	GGTGGTTT
MA0064.1	PBF	5.740	0.875633761075617	536	540	1	AAAGG	MA0037.1	GATA3	8.09247	0.987597	801	806	1	TGATAG	MA1040.1	MYB46	3.959	0.803353086388742	286	293	-1	GGTTGCTA
MA0064.1	PBF	5.740	0.875633761075617	556	560	1	AAAGG	MA0037.3	GATA3	10.9871	0.973849	722	729	-1	AGATAAGC	MA1042.1	MYB59	4.796	0.805943478851241	118	125	-1	GGAAGGTC
MA0354.1	PDR8	7.833	0.854784393531462	531	538	1	GCGGAAAA	MA0037.2	GATA3	12.7329	0.969347	722	729	-1	AGATAAGC	MA0776.1	MYBL1	10.231	0.880393848425402	2	13	1	ACCATTAACCCC
MA0132.2	PDX1	2.158	0.807699197904803	22	29	1	CTCAGTAG	MA0037.1	GATA3	7.18943	0.949713	724	729	-1	AGATAA	MA0777.1	MYBL2	7.486	0.800183595267489	1	15	1	AACCATTAACCCCTT
MA0132.2	PDX1	2.976	0.824062458210875	52	59	1	GTAAATAA	MA0037.1	GATA3	6.89378	0.93731	409	414	1	TGATAA	MA0568.1	MYC3	5.220	0.815921405536179	84	91	-1	TCATGTGA
MA0132.2	PDX1	2.714	0.818821413956363	92	99	1	TGAATTAG	MA0037.1	GATA3	5.61231	0.88355	167	172	-1	AGATGG	MA0568.1	MYC3	5.220	0.815921405536179	84	91	1	TCACATGA
MA0132.2	PDX1	2.599	0.816520955600375	166	173	1	AAGATTAG	MA0037.1	GATA3	5.4572	0.877044	457	462	-1	AGATTT	MA0499.1	Myod1	2.791	0.826090772641997	51	63	-1	GGCAGCAGCTTGA
MA0132.2	PDX1	2.976	0.824062458210875	175	182	1	GTAATAAA	MA0037.3	GATA3	6.6993	0.87525	409	416	1	TGATAATT	MA0499.1	Myod1	5.052	0.855156738087764	51	63	1	TCAAGCTGCTGCC
MA0132.2	PDX1	2.914	0.822822211097212	188	195	1	GGCATTAG	MA0037.2	GATA3	6.5876	0.872654	302	309	1	AGAAAAGA	MA0499.1	Myod1	6.230	0.870300350336819	54	66	1	AGCTGCTGCCCGA
MA0132.2	PDX1	2.832	0.821181884269464	451	458	1	CTAATAAA	MA0037.1	GATA3	5.28573	0.86985	196	201	-1	AGAGAG	MA0499.1	Myod1	3.389	0.833778276992536	175	187	1	TGCAGCTTTTCAA
MA0546.1	pha-4	4.042	0.827715852082593	38	47	1	AAAATAGACA	MA0037.1	GATA3	5.16156	0.864641	522	527	1	TGATTT	MA0500.1	Myog	4.945	0.86027577805549	50	60	-1	AGCAGCTTGAG
MA0546.1	pha-4	5.247	0.846053852962198	49	58	1	CCTGTAAATA	MA0037.1	GATA3	5.16156	0.864641	689	694	1	TGATTT	MA0500.1	Myog	4.230	0.850696572077615	53	63	-1	GGCAGCAGCTT
MA0546.1	pha-4	8.527	0.895969739173905	411	420	1	AGCGCAAACA	MA0037.1	GATA3	5.16156	0.864641	822	827	-1	TGATTT	MA0500.1	Myog	4.323	0.851942538729282	54	64	1	AGCTGCTGCCC
MA0355.1	PHD1	8.348	0.920253179960256	3	12	1	GCCTGCAGTC	MA0037.1	GATA3	4.99008	0.857447	198	203	-1	TGAGAG	MA0500.1	Myog	5.230	0.864094062955761	174	184	-1	AAAAGCTGCAA
MA0457.1	PHDP	5.012	0.80502015477911	71	77	1	TCAATTG	MA0037.1	GATA3	4.99008	0.857447	349	354	-1	TGAGAG	MA0056.1	MZF1	6.469	0.880627466251957	15	20	-1	TGAGGA
MA0457.1	PHDP	5.856	0.838110429959298	92	98	1	TGAATTA	MA0037.1	GATA3	4.99008	0.857447	461	466	-1	TGAGAG	MA0056.1	MZF1	4.846	0.806575055857775	122	127	-1	TGGGAA
MA0457.1	PHDP	5.012	0.80502015477911	137	143	1	TAAATTG	MA0037.2	GATA3	5.22756	0.851254	86	93	1	AGAAAAAA	MA0056.1	MZF1	5.004	0.813784101355175	123	128	-1	GTGGGA
MA0457.1	PHDP	5.095	0.808274293215077	430	436	1	TTCATTT	MA0037.2	GATA3	5.22756	0.851254	588	595	1	ATATAAAA	MA0056.1	MZF1	6.469	0.880627466251957	204	209	-1	TGAGGA
MA0457.1	PHDP	5.095	0.808274293215077	436	442	1	TTGATTT	MA0037.2	GATA3	5.22756	0.851254	793	800	1	ATATAAAA	MA0056.1	MZF1	7.939	0.947698965499922	279	284	-1	AGGGGA
MA0457.1	PHDP	6.813	0.875631038190861	451	457	1	CTAATAA	MA0037.2	GATA3	5.22756	0.851254	827	834	1	ACATAAAA	MA0057.1	MZF1(var.2)	7.841	0.869112828798128	7	16	-1	GAAGGGGTTA
MA0356.1	PHO2	6.497	0.932746923434099	36	41	1	TTAAAA	MA0037.2	GATA3	5.22756	0.851254	954	961	-1	AGAAAAAA	MA0057.1	MZF1(var.2)	6.394	0.823340610883928	14	23	-1	TTATGAGGAA
MA0356.1	PHO2	3.126	0.817403068836449	37	42	1	TAAAAT	MA0037.2	GATA3	5.22756	0.851254	956	963	-1	AGAGAAAA	MA0057.1	MZF1(var.2)	5.979	0.810213126133137	122	131	-1	GCAGTGGGAA
MA0356.1	PHO2	5.821	0.909616562796896	38	43	1	AAAATA	MA0037.2	GATA3	5.22756	0.851254	1007	1014	1	ACATAAAA	MA0057.1	MZF1(var.2)	6.086	0.813597802924305	277	286	-1	AGAGGGGATG
MA0356.1	PHO2	3.717	0.837625026139092	52	57	1	GTAAAT	MA0037.3	GATA3	5.1311	0.839189	302	309	1	AGAAAAGA	MA0057.1	MZF1(var.2)	6.163	0.816033504914211	279	288	-1	CTAGAGGGGA
MA0356.1	PHO2	5.496	0.898496197105933	53	58	1	TAAATA	MA0037.1	GATA3	4.45493	0.834997	847	852	-1	AGATTC	MA1045.1	NAC043	6.714	0.846373075199909	150	159	1	ATAATGTAAC
MA0356.1	PHO2	3.849	0.842141605435114	54	59	1	AAATAA	MA0037.2	GATA3	3.92068	0.830691	728	735	-1	AGAAAAAG	MA0938.1	NAC058	5.369	0.807560504145261	32	39	-1	GCAAGCAG
MA0356.1	PHO2	3.114	0.816992470718628	93	98	1	GAATTA	MA0037.3	GATA3	4.72709	0.829898	801	808	1	TGATAGCT	MA0938.1	NAC058	5.745	0.819563663237072	36	43	-1	CAAAGCAA
MA0356.1	PHO2	6.093	0.918923453467486	136	141	1	ATAAAT	MA0037.3	GATA3	4.48354	0.824298	495	502	1	AGAAAACA	MA0938.1	NAC058	5.143	0.800345839371992	110	117	1	ATAGGCAA
MA0356.1	PHO2	4.766	0.873518144938539	137	142	1	TAAATT	MA0037.1	GATA3	4.15929	0.822594	708	713	-1	TGATTC	MA0938.1	NAC058	5.973	0.826842174601255	344	351	-1	CCAAGAAA
MA0356.1	PHO2	2.955	0.811552045657511	167	172	1	AGATTA	MA0037.1	GATA3	4.08704	0.819563	958	963	-1	AGAGAA	MA0938.1	NAC058	6.756	0.851838114944041	398	405	-1	GCAAGGAA
MA0356.1	PHO2	6.087	0.918718154408576	175	180	1	GTAATA	MA0037.1	GATA3	3.79139	0.80716	493	498	1	TGAGAA	MA0939.1	NAC080	6.065	0.849382163154435	110	117	1	ATAGGCAA
MA0356.1	PHO2	3.524	0.831021239744151	176	181	1	TAATAA	MA0037.3	GATA3	3.65897	0.805337	455	462	-1	AGATTTGC	MA1043.1	NAC083	5.022	0.809023856083429	110	119	1	ATAGGCAAGA
MA0356.1	PHO2	4.180	0.853467270184987	405	410	1	AAAAAA	MA0037.1	GATA3	3.69295	0.803031	221	226	-1	TGGTAG	MA1044.1	NAC92	4.999	0.804542478336774	307	318	1	TTAAAAGCTAGA
MA0356.1	PHO2	4.180	0.853467270184987	406	411	1	AAAAAA	MA0037.1	GATA3	3.64715	0.801109	469	474	1	AGATGT	MA1044.1	NAC92	6.559	0.84238896965056	342	353	-1	TTCCAAGAAATA
MA0356.1	PHO2	4.017	0.847889979084596	451	456	1	CTAATA	MA0482.1	Gata4	12.6375	0.953483	722	732	1	GCTTATCTTTT	MA1044.1	NAC92	7.483	0.864805737582572	364	375	-1	AGTCAAGACAGC
MA0356.1	PHO2	3.524	0.831021239744151	452	457	1	TAATAA	MA0482.1	Gata4	4.92208	0.842556	954	964	1	TTTTTTCTCTT	MA1044.1	NAC92	7.729	0.8707738381359	396	407	-1	TGGCAAGGAAAA
MA0356.1	PHO2	2.816	0.806795950792761	475	480	1	TTATCA	MA0482.1	Gata4	4.89556	0.842175	956	966	1	TTTTCTCTTCA	MA0929.1	NCU00019	7.733	0.854504308206461	319	330	1	AATGAAAATAGC
MA0356.1	PHO2	3.106	0.816718738640082	517	522	1	ATTATA	MA0482.1	Gata4	4.67616	0.83902	492	502	-1	TGTTTTCTCAC	MA0929.1	NCU00019	7.844	0.856982478989826	352	363	-1	ACATTAAATATT
MA0356.1	PHO2	4.180	0.853467270184987	545	550	1	AAAAAA	MA0482.1	Gata4	4.53873	0.837044	490	500	-1	TTTTCTCACAC	MA0929.1	NCU00019	5.363	0.801592013102174	366	377	-1	CGAGTCAAGACA
MA0356.1	PHO2	4.180	0.853467270184987	546	551	1	AAAAAA	MA0482.1	Gata4	4.14302	0.831355	83	93	-1	TTTTTTCTTCC	MA0929.1	NCU00019	6.376	0.824208112233246	392	403	-1	AAGGAAAAAAAA
MA0356.1	PHO2	4.180	0.853467270184987	547	552	1	AAAAAA	MA0482.1	Gata4	4.12248	0.83106	585	595	-1	TTTTATATTCC	MA0929.1	NCU00019	6.180	0.819832243102259	408	419	1	ATTATAAACCAC
MA0356.1	PHO2	3.451	0.828523434527412	548	553	1	AAAAAT	MA0482.1	Gata4	3.80748	0.826531	824	834	-1	TTTTATGTGAT	MA0668.1	NEUROD2	5.005	0.847084072760359	212	221	1	AACTTCTGGT
MA0356.1	PHO2	2.781	0.805598372949119	574	579	1	TTCATA	MA0482.1	Gata4	3.57351	0.823167	790	800	-1	TTTTATATGTA	MA0668.1	NEUROD2	5.106	0.848734536250448	338	347	1	AAGATATTTC
MA0356.1	PHO2	3.752	0.838822603982734	577	582	1	ATAATG	MA0482.1	Gata4	3.1461	0.817022	194	204	1	CCCTCTCTCAA	MA0623.1	Neurog1	4.327	0.803184308069308	51	60	1	TCAAGCTGCT
MA0357.1	PHO4	2.990	0.803913122341842	77	84	1	GAAGGTGG	MA0482.1	Gata4	3.08144	0.816092	347	357	1	TCCTCTCAGCC	MA0623.1	Neurog1	7.084	0.867201734495256	212	221	-1	ACCAGAAGTT
MA0357.1	PHO4	2.814	0.800517938441332	122	129	1	CTACATGC	MA0482.1	Gata4	2.02617	0.800921	660	670	-1	TCCTATTTTCT	MA0623.1	Neurog1	6.144	0.845374973218364	212	221	1	AACTTCTGGT
MA0357.1	PHO4	3.681	0.81724307731487	182	189	1	ACACGGGG	MA0766.1	GATA5	10.1281	0.970349	722	729	-1	AGATAAGC	MA0623.1	Neurog1	4.358	0.80390412679227	229	238	-1	TCCTTACTGT
MA0713.1	PHOX2A	7.089	0.832134934757632	67	77	1	GAACTCAATTG	MA0766.1	GATA5	6.79451	0.885577	409	416	1	TGATAATT	MA0623.1	Neurog1	4.457	0.806202902713985	229	238	1	ACAGTAAGGA
MA0681.1	Phox2b	6.327	0.834513002401745	67	77	1	GAACTCAATTG	MA0766.1	GATA5	5.50594	0.85281	801	808	1	TGATAGCT	MA0606.1	NFAT5	9.115	0.895845256114048	40	49	-1	ACTTTCCAAA
MA0681.1	Phox2b	4.266	0.803973895473686	510	520	1	CTATCGGATTA	MA0766.1	GATA5	5.31699	0.848005	455	462	-1	AGATTTGC	MA0606.1	NFAT5	6.552	0.843599867170342	120	129	1	CCTTCCCACT
MA0987.1	PHYPADRAFT_140773	4.052	0.826970731572937	15	24	1	TACAACGCTC	MA0766.1	GATA5	4.77525	0.834228	689	696	1	TGATTTAA	MA0606.1	NFAT5	4.896	0.809843189803672	179	188	1	GCTTTTCAAG
MA0987.1	PHYPADRAFT_140773	4.293	0.8364169345916	35	44	1	CTTAAAATAG	MA0766.1	GATA5	3.84121	0.810476	302	309	1	AGAAAAGA	MA0606.1	NFAT5	8.277	0.878763072760624	319	328	-1	TATTTTCATT
MA0987.1	PHYPADRAFT_140773	3.545	0.807098428956909	36	45	1	TTAAAATAGA	MA0766.1	GATA5	3.81758	0.809875	522	529	1	TGATTTTG	MA0606.1	NFAT5	7.988	0.872871961795064	330	339	1	CTTTTCTAAA
MA0987.1	PHYPADRAFT_140773	3.429	0.802551708831743	51	60	1	TGTAAATAAG	MA0766.1	GATA5	3.81758	0.809875	820	827	-1	TGATTTTG	MA0606.1	NFAT5	4.789	0.807662051833724	347	356	-1	ATATTCCAAG
MA0987.1	PHYPADRAFT_140773	3.720	0.813957705007806	54	63	1	AAATAAGGTC	MA0766.1	GATA5	3.54178	0.802862	845	852	-1	AGATTCTG	MA0606.1	NFAT5	6.924	0.851182888897638	394	403	1	TTTTTTCCTT
MA0987.1	PHYPADRAFT_140773	4.390	0.840218933316955	135	144	1	CATAAATTGT	MA1104.1	GATA6	12.6165	0.931101	720	732	-1	AAAAGATAAGCCA	MA0606.1	NFAT5	9.885	0.91154129571087	395	404	1	TTTTTCCTTG
MA0987.1	PHYPADRAFT_140773	6.033	0.904617736469091	162	171	1	AAGAAAGATT	MA1104.1	GATA6	7.90676	0.844389	299	311	1	GGTAGAAAAGATC	MA0624.1	NFATC1	9.990	0.934597823508745	40	49	-1	ACTTTCCAAA
MA0987.1	PHYPADRAFT_140773	4.109	0.829204895772372	313	322	1	ACAAAAACAA	MA1104.1	GATA6	6.74401	0.822982	952	964	-1	AAGAGAAAAAAAA	MA0624.1	NFATC1	8.737	0.898885807108308	347	356	-1	ATATTCCAAG
MA0987.1	PHYPADRAFT_140773	3.729	0.814310467776138	317	326	1	AAACAAGTCA	MA1104.1	GATA6	6.01687	0.809595	83	95	1	GGAAGAAAAAAAA	MA0624.1	NFATC1	8.665	0.896833719972768	395	404	1	TTTTTCCTTG
MA0987.1	PHYPADRAFT_140773	3.383	0.800748699126936	344	353	1	GAACAAGAGG	MA1104.1	GATA6	6.00451	0.809367	954	966	-1	TGAAGAGAAAAAA	MA0152.1	NFATC2	8.134	0.881029122937164	42	48	-1	CTTTCCA
MA0987.1	PHYPADRAFT_140773	6.402	0.919081009970696	358	367	1	GAGAAAGAGA	MA0889.1	GBX1	10.99	0.946324	443	452	-1	ATTAATTAAC	MA0152.1	NFATC2	6.940	0.836991622365617	181	187	1	TTTTCAA
MA0987.1	PHYPADRAFT_140773	3.904	0.821169743827035	403	412	1	GGAAAAAAAG	MA0889.1	GBX1	10.413	0.936282	739	748	-1	CCTAATTATG	MA0152.1	NFATC2	6.724	0.829025039347648	201	207	1	TCTTCCT
MA0987.1	PHYPADRAFT_140773	3.805	0.817289353375385	404	413	1	GAAAAAAAGC	MA0889.1	GBX1	9.82783	0.926096	443	452	1	GTTAATTAAT	MA0152.1	NFATC2	6.940	0.836991622365617	331	337	1	TTTTCTA
MA0987.1	PHYPADRAFT_140773	3.904	0.821169743827035	405	414	1	AAAAAAAGCG	MA0889.1	GBX1	9.43617	0.919279	423	432	-1	TCTAATTATT	MA0152.1	NFATC2	8.068	0.878594889237229	349	355	-1	TATTCCA
MA0987.1	PHYPADRAFT_140773	7.640	0.967605488547899	406	415	1	AAAAAAGCGC	MA0889.1	GBX1	9.27382	0.916454	739	748	1	CATAATTAGG	MA0152.1	NFATC2	9.490	0.931041560772187	396	402	1	TTTTCCT
MA0987.1	PHYPADRAFT_140773	7.694	0.96972206515789	453	462	1	AATAAAGCAA	MA0889.1	GBX1	9.26205	0.916249	546	555	-1	AGTAATTATA	MA0625.1	NFATC3	9.887	0.910193098525344	40	49	-1	ACTTTCCAAA
MA0987.1	PHYPADRAFT_140773	7.824	0.974817527367128	522	531	1	ACAAAAGTGG	MA0889.1	GBX1	9.22312	0.915571	423	432	1	AATAATTAGA	MA0625.1	NFATC3	7.159	0.840883803521505	319	328	-1	TATTTTCATT
MA0987.1	PHYPADRAFT_140773	7.629	0.967174334053271	533	542	1	GGAAAAGGAG	MA0889.1	GBX1	8.49566	0.902909	29	38	-1	TTCAATTAGA	MA0625.1	NFATC3	8.292	0.869669518785196	347	356	-1	ATATTCCAAG
MA0987.1	PHYPADRAFT_140773	3.945	0.822776774216102	543	552	1	GGAAAAAAAA	MA0889.1	GBX1	7.36516	0.883233	546	555	1	TATAATTACT	MA0625.1	NFATC3	9.078	0.889639132375012	395	404	1	TTTTTCCTTG
MA0987.1	PHYPADRAFT_140773	3.874	0.819993867932596	544	553	1	GAAAAAAAAT	MA0889.1	GBX1	6.02411	0.859891	316	325	-1	GGCAATGAGC	MA0670.1	NFIA	1.165	0.80998524371121	39	48	-1	CTTTCCAAAG
MA0987.1	PHYPADRAFT_140773	4.026	0.825951639131089	545	554	1	AAAAAAAATG	MA0889.1	GBX1	5.63969	0.8532	767	776	1	TCCAATGAGC	MA0670.1	NFIA	0.545	0.800427332556965	101	110	-1	TCTGTCAAAG
MA0987.1	PHYPADRAFT_140773	4.934	0.861541482869458	546	555	1	AAAAAAATGA	MA0889.1	GBX1	5.45913	0.850058	536	545	-1	CCCAATAACT	MA0670.1	NFIA	0.668	0.802323498802082	109	118	-1	CTTGCCTATC
MA0987.1	PHYPADRAFT_140773	4.324	0.837632006349188	547	556	1	AAAAAATGAA	MA0889.1	GBX1	5.0293	0.842576	410	419	-1	GGAAATTATC	MA0670.1	NFIA	1.707	0.818340707978308	127	136	1	ACTGCCATGA
MA0987.1	PHYPADRAFT_140773	3.911	0.821444114869071	548	557	1	AAAAATGAAA	MA0889.1	GBX1	3.61432	0.817948	943	952	-1	ATTAATAAAG	MA0670.1	NFIA	0.982	0.807164118322134	171	180	-1	GCTGCAAAGG
MA0987.1	PHYPADRAFT_140773	7.303	0.954396482667029	553	562	1	TGAAAAGGAT	MA0889.1	GBX1	3.44049	0.814922	947	956	-1	AAAAATTAAT	MA0670.1	NFIA	2.062	0.823813382913399	346	355	-1	TATTCCAAGA
MA0987.1	PHYPADRAFT_140773	3.914	0.821561702458515	576	585	1	CATAATGCTT	MA0889.1	GBX1	3.42343	0.814626	410	419	1	GATAATTTCC	MA0670.1	NFIA	1.583	0.816429125747459	400	409	-1	ATTGGCAAGG
MA0988.1	PHYPADRAFT_143875	5.219	0.826039282115487	491	500	1	CTCAAGTGGC	MA0889.1	GBX1	3.22593	0.811188	714	723	-1	GCCATTTACT	MA0670.1	NFIA	12.008	0.977140777010362	401	410	1	CTTGCCAATT
MA0989.1	PHYPADRAFT_153324	4.334	0.830544146946855	35	43	1	CTTAAAATA	MA0889.1	GBX1	3.03589	0.80788	947	956	1	ATTAATTTTT	MA0161.1	NFIC	7.587	0.929314297631193	41	46	1	TTGGAA
MA0989.1	PHYPADRAFT_153324	4.298	0.829249815570334	54	62	1	AAATAAGGT	MA0889.1	GBX1	2.93453	0.806116	647	656	1	AACAATTTCT	MA0161.1	NFIC	4.059	0.811148909236741	60	65	-1	CGGGCA
MA0989.1	PHYPADRAFT_153324	4.069	0.821016429869688	55	63	1	AATAAGGTC	MA0889.1	GBX1	2.71653	0.802322	555	564	1	TGTAACTAAC	MA0161.1	NFIC	3.800	0.80247406921572	103	108	1	TTGACA
MA0989.1	PHYPADRAFT_153324	3.522	0.801349783676442	158	166	1	AGACAAGAA	MA0889.1	GBX1	2.63928	0.800977	1083	1092	-1	AATAAATAGC	MA0161.1	NFIC	6.106	0.879710289634542	129	134	-1	ATGGCA
MA0989.1	PHYPADRAFT_153324	5.447	0.870560558670955	162	170	1	AAGAAAGAT	MA0890.1	GBX2	11.1992	0.962573	443	452	-1	ATTAATTAAC	MA0161.1	NFIC	7.969	0.942108849322429	167	172	1	TTGGCC
MA0989.1	PHYPADRAFT_153324	4.258	0.827811669596422	313	321	1	ACAAAAACA	MA0890.1	GBX2	10.5006	0.948969	423	432	1	AATAATTAGA	MA0161.1	NFIC	7.587	0.929314297631193	348	353	1	TTGGAA
MA0989.1	PHYPADRAFT_153324	4.474	0.835577657855547	317	325	1	AAACAAGTC	MA0890.1	GBX2	10.251	0.944109	546	555	-1	AGTAATTATA	MA0161.1	NFIC	3.761	0.801167819173945	402	407	1	TTGCCA
MA0989.1	PHYPADRAFT_153324	4.002	0.818607535363385	344	352	1	GAACAAGAG	MA0890.1	GBX2	10.1879	0.942879	443	452	1	GTTAATTAAT	MA0161.1	NFIC	9.697	0.999985774250323	403	408	-1	TTGGCA
MA0989.1	PHYPADRAFT_153324	5.678	0.878865851670297	358	366	1	GAGAAAGAG	MA0890.1	GBX2	9.95922	0.938426	739	748	-1	CCTAATTATG	MA0025.1	NFIL3	8.846	0.839265453406757	151	161	1	TAATGTAACTG
MA0989.1	PHYPADRAFT_153324	3.680	0.807030460273394	403	411	1	GGAAAAAAA	MA0890.1	GBX2	9.89094	0.937097	739	748	1	CATAATTAGG	MA0671.1	NFIX	6.277	0.900057143565879	40	48	-1	CTTTCCAAA
MA0989.1	PHYPADRAFT_153324	4.117	0.822742205038382	404	412	1	GAAAAAAAG	MA0890.1	GBX2	9.73669	0.934093	29	38	-1	TTCAATTAGA	MA0671.1	NFIX	2.284	0.806051737100684	58	66	-1	TCGGGCAGC
MA0989.1	PHYPADRAFT_153324	3.661	0.806347340935786	405	413	1	AAAAAAAGC	MA0890.1	GBX2	9.20393	0.923718	423	432	-1	TCTAATTATT	MA0671.1	NFIX	4.322	0.85403145620313	58	66	1	GCTGCCCGA
MA0989.1	PHYPADRAFT_153324	8.604	0.984066229661958	406	414	1	AAAAAAGCG	MA0890.1	GBX2	7.90273	0.898379	546	555	1	TATAATTACT	MA0671.1	NFIX	5.091	0.872135677984181	110	118	1	ATAGGCAAG
MA0989.1	PHYPADRAFT_153324	8.011	0.962745715598713	453	461	1	AATAAAGCA	MA0890.1	GBX2	7.20046	0.884704	316	325	-1	GGCAATGAGC	MA0671.1	NFIX	2.168	0.803320801175324	120	128	1	CCTTCCCAC
MA0989.1	PHYPADRAFT_153324	3.866	0.813717839052085	490	498	1	TCTCAAGTG	MA0890.1	GBX2	6.66439	0.874264	410	419	-1	GGAAATTATC	MA0671.1	NFIX	4.867	0.866862146542106	127	135	-1	CATGGCAGT
MA0989.1	PHYPADRAFT_153324	8.221	0.970295981961751	522	530	1	ACAAAAGTG	MA0890.1	GBX2	6.40411	0.869196	767	776	1	TCCAATGAGC	MA0671.1	NFIX	5.808	0.889015687109036	127	135	1	ACTGCCATG
MA0989.1	PHYPADRAFT_153324	7.667	0.95037766022307	533	541	1	GGAAAAGGA	MA0890.1	GBX2	6.21877	0.865587	947	956	-1	AAAAATTAAT	MA0671.1	NFIX	6.940	0.915665854932377	166	174	-1	AAGGCCAAT
MA0989.1	PHYPADRAFT_153324	4.133	0.823317463427947	534	542	1	GAAAAGGAG	MA0890.1	GBX2	5.03915	0.842615	385	394	1	TAAAATTAGA	MA0671.1	NFIX	6.131	0.896619931108099	347	355	-1	TATTCCAAG
MA0989.1	PHYPADRAFT_153324	3.680	0.807030460273394	543	551	1	GGAAAAAAA	MA0890.1	GBX2	4.57732	0.833622	943	952	-1	ATTAATAAAG	MA0671.1	NFIX	6.629	0.908344121546282	401	409	-1	ATTGGCAAG
MA0989.1	PHYPADRAFT_153324	4.059	0.82065689337621	544	552	1	GAAAAAAAA	MA0890.1	GBX2	4.43727	0.830895	647	656	1	AACAATTTCT	MA0671.1	NFIX	9.591	0.978077157847286	401	409	1	CTTGCCAAT
MA0989.1	PHYPADRAFT_153324	3.886	0.81443691203904	545	553	1	AAAAAAAAT	MA0890.1	GBX2	4.37832	0.829747	410	419	1	GATAATTTCC	MA0105.4	NFKB1	3.168	0.804608506894101	187	199	-1	AGGGGCTTCAACT
MA0989.1	PHYPADRAFT_153324	5.466	0.871243678008564	546	554	1	AAAAAAATG	MA0890.1	GBX2	4.18409	0.825964	947	956	1	ATTAATTTTT	MA0502.1	NFYB	12.233	0.901998126410679	163	177	-1	GCAAAGGCCAATCGG
MA0989.1	PHYPADRAFT_153324	5.224	0.862542894866396	548	556	1	AAAAATGAA	MA0890.1	GBX2	4.17405	0.825769	591	600	-1	AACAATTTTA	MA0048.2	NHLH1	4.988	0.807095383965106	54	63	-1	GGCAGCAGCT
MA0989.1	PHYPADRAFT_153324	7.441	0.942252135470468	553	561	1	TGAAAAGGA	MA0890.1	GBX2	4.17405	0.825769	830	839	-1	AACAATTTTA	MA0048.2	NHLH1	6.029	0.82470553274122	54	63	1	AGCTGCTGCC
MA0989.1	PHYPADRAFT_153324	3.947	0.816630084649256	554	562	1	GAAAAGGAT	MA0890.1	GBX2	4.15208	0.825341	398	407	1	TTCAATTTAT	MA0344.1	NHP10	7.844	0.836534943059399	264	271	-1	GTCGGGGT
MA0989.1	PHYPADRAFT_153324	5.629	0.877104122852255	576	584	1	CATAATGCT	MA0890.1	GBX2	3.96767	0.82175	634	643	1	TGCAATAAAA	MA0345.1	NHP6A	9.957	0.829480566996301	295	315	1	AAGTCTAATATTTTAAAAGCT
MA1007.1	PHYPADRAFT_173530	6.070	0.849529714043595	60	67	1	GGTCTGTG	MA0890.1	GBX2	3.96763	0.821749	536	545	-1	CCCAATAACT	MA0346.1	NHP6B	9.260	0.824204056840722	295	314	-1	GCTTTTAAAATATTAGACTT
MA1008.1	PHYPADRAFT_182268	6.954	0.838245894477914	59	68	1	AGGTCTGTGA	MA0890.1	GBX2	3.80469	0.818576	385	394	-1	TCTAATTTTA	MA0346.1	NHP6B	10.033	0.838813162517874	295	314	1	AAGTCTAATATTTTAAAAGC
MA1023.1	PHYPADRAFT_28324	6.108	0.843058434053093	60	67	1	GGTCTGTG	MA0890.1	GBX2	2.96674	0.802258	988	997	-1	AACATTTAGC	MA0346.1	NHP6B	11.671	0.869770103137764	346	365	1	TCTTGGAATATTTAATGTGC
MA1022.1	PHYPADRAFT_38837	4.047	0.804967085462835	15	24	1	TACAACGCTC	MA0890.1	GBX2	2.8579	0.800139	943	952	1	CTTTATTAAT	MA0196.1	NK7.1	9.092	0.949923118080171	3	9	-1	TTAATGG
MA1022.1	PHYPADRAFT_38837	4.466	0.82164768616449	54	63	1	AAATAAGGTC	MA0767.1	GCM2	7.05027	0.835301	436	445	1	AATATGGGTT	MA0196.1	NK7.1	6.585	0.864494434020885	307	313	1	TTAAAAG
MA1022.1	PHYPADRAFT_38837	4.272	0.813924448608115	135	144	1	CATAAATTGT	MA0038.1	Gfi1	10.4254	0.935239	456	465	1	CAAATCTCTC	MA0196.1	NK7.1	7.538	0.896968919824036	354	360	-1	TTAAATA
MA1022.1	PHYPADRAFT_38837	5.272	0.853734951476026	162	171	1	AAGAAAGATT	MA0038.1	Gfi1	9.30848	0.901685	821	830	1	AAAATCACAT	MA0196.1	NK7.1	5.104	0.814027788192483	357	363	1	TTAATGT
MA1022.1	PHYPADRAFT_38837	4.623	0.827897935114752	317	326	1	AAACAAGTCA	MA0038.1	Gfi1	7.58404	0.849882	535	544	-1	CCAATAACTG	MA0196.1	NK7.1	8.586	0.932680631389306	406	412	-1	ATAATTG
MA1022.1	PHYPADRAFT_38837	5.852	0.876825043139415	358	367	1	GAGAAAGAGA	MA0038.1	Gfi1	6.86688	0.828338	159	168	1	TAAATCCACC	MA0672.1	NKX2-3	5.542	0.856004669259961	183	192	-1	TCAACTTGAA
MA1022.1	PHYPADRAFT_38837	8.303	0.974400585668667	406	415	1	AAAAAAGCGC	MA0038.1	Gfi1	6.86216	0.828196	519	528	-1	AAAATCACGT	MA0672.1	NKX2-3	2.833	0.809505110543423	404	413	1	GCCAATTATA
MA1022.1	PHYPADRAFT_38837	7.664	0.948961674336071	453	462	1	AATAAAGCAA	MA0038.1	Gfi1	6.72434	0.824056	48	57	-1	CAAATAAATG	MA0063.1	Nkx2-5	5.772	0.8572675673693	3	9	-1	TTAATGG
MA1022.1	PHYPADRAFT_38837	7.711	0.950832767970863	522	531	1	ACAAAAGTGG	MA0038.1	Gfi1	6.26716	0.810322	686	695	-1	TAAATCAAGA	MA0063.1	Nkx2-5	5.802	0.858475393029291	184	190	1	TCAAGTT
MA1022.1	PHYPADRAFT_38837	7.110	0.926906655747248	533	542	1	GGAAAAGGAG	MA0483.1	Gfi1b	8.56421	0.870527	822	832	1	AAATCACATAA	MA0063.1	Nkx2-5	4.640	0.811692279132333	307	313	1	TTAAAAG
MA1022.1	PHYPADRAFT_38837	3.929	0.800269446124421	534	543	1	GAAAAGGAGG	MA0483.1	Gfi1b	5.96123	0.831453	26	36	-1	CAATTAGAGCC	MA0063.1	Nkx2-5	8.996	0.987068564962926	406	412	-1	ATAATTG
MA1022.1	PHYPADRAFT_38837	5.221	0.851704615829763	546	555	1	AAAAAAATGA	MA0483.1	Gfi1b	4.71657	0.812769	167	177	1	CCATCTGTGCT	MA0503.1	Nkx2-5(var.2)	8.332	0.880665923025412	25	35	1	AACCTCTCTGC
MA1022.1	PHYPADRAFT_38837	3.950	0.801105466684647	547	556	1	AAAAAATGAA	MA0615.1	Gmeb1	9.39582	0.884949	337	353	-1	GAGAGGACGCACCAGGC	MA0503.1	Nkx2-5(var.2)	4.688	0.826991611056442	45	55	1	AAAGTCTCAAG
MA1022.1	PHYPADRAFT_38837	4.567	0.825668546954149	548	557	1	AAAAATGAAA	MA0615.1	Gmeb1	7.99291	0.849739	338	354	1	CCTGGTGCGTCCTCTCA	MA0503.1	Nkx2-5(var.2)	9.561	0.898768483236681	90	100	1	GACCTCTCTAG
MA1022.1	PHYPADRAFT_38837	6.943	0.920258301768307	553	562	1	TGAAAAGGAT	MA0615.1	Gmeb1	6.26866	0.806463	1000	1016	-1	CCTTTTATGTACCTTTA	MA0503.1	Nkx2-5(var.2)	3.749	0.813160606956864	278	288	1	ATCCCCTCTAG
MA1022.1	PHYPADRAFT_38837	4.631	0.828216419137695	576	585	1	CATAATGCTT	MA0862.1	GMEB2	7.30461	0.857952	517	524	1	CTACGTGA	MA0673.1	NKX2-8	2.708	0.821851934202309	10	18	1	CCCCTTCCT
MA1011.1	PHYPADRAFT_72483	3.787	0.807209265845991	121	130	1	CCTACATGCT	MA0862.1	GMEB2	6.52706	0.837897	744	751	-1	TGACCTAA	MA0673.1	NKX2-8	3.171	0.830224019669587	62	70	-1	GCCCTCGGG
MA1011.1	PHYPADRAFT_72483	6.589	0.877227347298615	491	500	1	CTCAAGTGGC	MA0862.1	GMEB2	5.92214	0.822294	1005	1012	1	GTACATAA	MA0673.1	NKX2-8	2.992	0.826987295482454	92	100	1	CCTCTCTAG
MA0559.1	PI	8.493	0.813415130448105	35	48	1	CTTAAAATAGACAG	MA0862.1	GMEB2	5.63743	0.81495	785	792	1	AAACGTAC	MA0673.1	NKX2-8	6.057	0.882409416340348	183	191	-1	CAACTTGAA
MA0559.1	PI	9.072	0.822308191515805	450	463	1	CCTAATAAAGCAAT	MA0862.1	GMEB2	5.63401	0.814862	517	524	-1	TCACGTAG	MA0673.1	NKX2-8	2.018	0.809375176162522	211	219	1	AAACTTCTG
MA0559.1	PI	8.568	0.81456708136361	522	535	1	ACAAAAGTGGCGGA	MA0862.1	GMEB2	5.56286	0.813026	1005	1012	-1	TTATGTAC	MA0673.1	NKX2-8	3.189	0.830549500314103	280	288	1	CCCCTCTAG
MA0559.1	PI	11.081	0.853165116705803	545	558	1	AAAAAAAATGAAAA	MA0862.1	GMEB2	5.55971	0.812945	342	349	-1	GGACGCAC	MA0124.2	Nkx3-1	5.619	0.832895854828853	404	412	1	GCCAATTAT
MA0559.1	PI	10.216	0.839879282813644	546	559	1	AAAAAAATGAAAAG	MA0862.1	GMEB2	5.23441	0.804555	744	751	1	TTAGGTCA	MA0122.2	NKX3-2	6.537	0.854557433446841	404	412	1	GCCAATTAT
MA0552.1	PIF1	7.157	0.803083635927251	373	386	1	AGAGAGAGACGGGG	MA0862.1	GMEB2	5.06447	0.800171	131	138	-1	GTACCTCA	MA0674.1	NKX6-1	8.960	0.931775843577538	2	9	1	ACCATTAA
MA0561.1	PIF4	7.559	0.870392519890256	183	190	1	CACGGGGC	MA0648.1	GSC	6.56548	0.847805	410	419	1	GATAATTTCC	MA0674.1	NKX6-1	6.236	0.872592642437038	17	24	1	CTCATAAA
MA0561.1	PIF4	7.559	0.870392519890256	493	500	1	CAAGTGGC	MA0648.1	GSC	6.14348	0.83855	34	43	-1	TTTAATTCAA	MA0674.1	NKX6-1	5.579	0.858318280047424	232	239	-1	CTCCTTAC
MA0562.1	PIF5	5.798	0.831894695546547	107	114	1	TCACAGGC	MA0648.1	GSC	5.56604	0.825886	947	956	1	ATTAATTTTT	MA0674.1	NKX6-1	5.835	0.863880284266209	353	360	1	ATATTTAA
MA0562.1	PIF5	4.430	0.802789418448759	122	129	1	CTACATGC	MA0648.1	GSC	5.32331	0.820563	447	456	1	ATTAATATGC	MA0674.1	NKX6-1	4.121	0.826640927895131	357	364	-1	CACATTAA
MA0562.1	PIF5	7.598	0.87019111278048	492	499	1	TCAAGTGG	MA0648.1	GSC	5.1977	0.817808	719	728	-1	GATAAGCCAT	MA0674.1	NKX6-1	4.058	0.825272153419414	405	412	-1	ATAATTGG
MA0682.1	Pitx1	5.972	0.844504022274511	250	257	1	TTAACCCA	MA0648.1	GSC	4.86994	0.81062	385	394	-1	TCTAATTTTA	MA0674.1	NKX6-1	8.416	0.919956584612622	405	412	1	CCAATTAT
MA0682.1	Pitx1	4.202	0.800388168854582	445	452	1	CTGAGCCT	MA0891.1	GSC2	6.58343	0.850637	447	456	1	ATTAATATGC	MA0674.1	NKX6-1	3.487	0.812866276822048	408	415	1	ATTATAAA
MA0682.1	Pitx1	4.437	0.806245358432934	577	584	1	ATAATGCT	MA0891.1	GSC2	5.98061	0.835786	158	167	1	ATAAATCCAC	MA0675.1	NKX6-2	9.069	0.951333850630993	2	9	1	ACCATTAA
MA0714.1	PITX3	5.795	0.837048269268908	249	257	1	GTTAACCCA	MA0891.1	GSC2	5.96338	0.835362	34	43	-1	TTTAATTCAA	MA0675.1	NKX6-2	7.335	0.903608613901312	17	24	1	CTCATAAA
MA0714.1	PITX3	5.275	0.824755805261538	576	584	1	CATAATGCT	MA0891.1	GSC2	5.35298	0.820324	410	419	1	GATAATTTCC	MA0675.1	NKX6-2	5.042	0.840497905815292	150	157	-1	TACATTAT
MA0785.1	POU2F1	8.334	0.845486175435524	517	528	1	ATTATACAAAAG	MA0891.1	GSC2	5.34455	0.820117	722	731	1	GCTTATCTTT	MA0675.1	NKX6-2	3.892	0.808846220556276	353	360	-1	TTAAATAT
MA0507.1	POU2F2	6.387	0.823480355541219	430	442	1	TTCATTTTGATTT	MA0891.1	GSC2	5.27261	0.818344	385	394	-1	TCTAATTTTA	MA0675.1	NKX6-2	5.125	0.842782331794856	353	360	1	ATATTTAA
MA0786.1	POU3F1	7.144	0.81612622059894	518	529	1	TTATACAAAAGT	MA0891.1	GSC2	5.18597	0.81621	455	464	1	GCAAATCTCT	MA0675.1	NKX6-2	7.052	0.895819547007137	357	364	-1	CACATTAA
MA0787.1	POU3F2	6.605	0.805191737074436	518	529	1	TTATACAAAAGT	MA0891.1	GSC2	5.01726	0.812054	947	956	1	ATTAATTTTT	MA0675.1	NKX6-2	8.969	0.948581530173688	405	412	1	CCAATTAT
MA0788.1	POU3F3	7.662	0.8100134073555	517	529	1	ATTATACAAAAGT	MA0891.1	GSC2	5.00414	0.81173	750	759	-1	TATAATACTG	MA0675.1	NKX6-2	3.785	0.805901237666959	408	415	-1	TTTATAAT
MA0789.1	POU3F4	4.135	0.803123417743915	125	133	1	CATGCTAGT	MA0891.1	GSC2	4.79192	0.806502	719	728	-1	GATAAGCCAT	MA0675.1	NKX6-2	5.109	0.842341960521687	408	415	1	ATTATAAA
MA0789.1	POU3F4	5.037	0.81799251407459	519	527	1	TATACAAAA	MA0891.1	GSC2	4.63543	0.802647	543	552	-1	AATTATACCC	MA0125.1	Nobox	6.947	0.854362838258972	1	8	-1	TAATGGTT
MA0792.1	POU5F1B	5.241	0.809142864351708	125	133	1	CATGCTAGT	MA0891.1	GSC2	4.57501	0.801158	583	592	-1	TATATTCCAA	MA0125.1	Nobox	5.388	0.802947752987716	156	163	1	TAACTGTC
MA0792.1	POU5F1B	7.511	0.854115223916109	519	527	1	TATACAAAA	MA0892.1	GSX1	9.64527	0.955502	443	452	-1	ATTAATTAAC	MA0125.1	Nobox	11.012	0.988424622497364	404	411	-1	TAATTGGC
MA0628.1	POU6F1	6.867	0.825356608011337	91	100	1	CTGAATTAGT	MA0892.1	GSX1	9.26876	0.945277	739	748	-1	CCTAATTATG	MA0710.1	NOTO	4.891	0.856605917921649	1	10	1	AACCATTAAC
MA0628.1	POU6F1	6.533	0.817341582566372	174	183	1	AGTAATAAAC	MA0892.1	GSX1	9.19175	0.943185	423	432	-1	TCTAATTATT	MA0710.1	NOTO	4.808	0.855138148185472	16	25	1	CCTCATAAAA
MA0628.1	POU6F1	6.282	0.811318314941563	450	459	1	CCTAATAAAG	MA0892.1	GSX1	9.04934	0.939318	443	452	1	GTTAATTAAT	MA0710.1	NOTO	2.763	0.818974423962805	84	93	1	TCACATGACC
MA0200.1	Pph13	6.348	0.832834163375916	451	457	1	CTAATAA	MA0892.1	GSX1	8.89153	0.935032	423	432	1	AATAATTAGA	MA0710.1	NOTO	6.954	0.893087953653366	149	158	-1	TTACATTATC
MA0239.1	prd	6.264	0.815719092585955	242	250	1	AAGAACTGT	MA0892.1	GSX1	8.69448	0.929681	546	555	-1	AGTAATTATA	MA0710.1	NOTO	4.620	0.851813561313168	316	325	-1	TTTCATTTCT
MA0239.1	prd	5.957	0.804791722791348	477	485	1	ATCAACTGA	MA0892.1	GSX1	8.43909	0.922745	739	748	1	CATAATTAGG	MA0710.1	NOTO	9.121	0.931409122548485	356	365	-1	GCACATTAAA
MA0508.1	PRDM1	7.640	0.80814761964289	347	361	1	CAAGAGGGAGAGAGA	MA0892.1	GSX1	8.25901	0.917855	29	38	-1	TTCAATTAGA	MA0710.1	NOTO	2.214	0.809265922936769	356	365	1	TTTAATGTGC
MA0508.1	PRDM1	12.125	0.866128250144358	353	367	1	GGAGAGAGAAAGAGA	MA0892.1	GSX1	8.04242	0.911973	546	555	1	TATAATTACT	MA0710.1	NOTO	4.667	0.852644708031244	404	413	-1	TATAATTGGC
MA0508.1	PRDM1	14.604	0.898175960961112	359	373	1	AGAAAGAGAGAGGGA	MA0892.1	GSX1	7.83852	0.906435	943	952	1	CTTTATTAAT	MA0710.1	NOTO	8.252	0.916041750250442	404	413	1	GCCAATTATA
MA0508.1	PRDM1	10.015	0.838850852071204	365	379	1	AGAGAGGGAGAGAGA	MA0892.1	GSX1	6.76883	0.877386	947	956	-1	AAAAATTAAT	MA0626.1	Npas2	4.485	0.808410895310826	83	92	1	TTCACATGAC
MA0508.1	PRDM1	11.485	0.857854536984728	547	561	1	AAAAAATGAAAAGGA	MA0892.1	GSX1	6.52435	0.870746	433	442	-1	CCATATTAAC	MA0504.1	NR2C2	7.020	0.809110225799581	168	182	-1	AAGCTGCAAAGGCCA
MA0716.1	PRRX1	6.925	0.880954019611414	92	99	1	TGAATTAG	MA0892.1	GSX1	6.24469	0.863151	536	545	-1	CCCAATAACT	MA0676.1	Nr2e1	6.042	0.824422492532262	71	79	-1	CAGAGTCAG
MA0716.1	PRRX1	6.217	0.862412986197091	175	182	1	GTAATAAA	MA0892.1	GSX1	6.05163	0.857908	1087	1096	-1	TGTAAATAAA	MA0676.1	Nr2e1	7.509	0.854157864427466	88	96	-1	AGAGGTCAT
MA0716.1	PRRX1	4.583	0.819621957102454	418	425	1	ACAATTTT	MA0892.1	GSX1	6.03024	0.857328	385	394	1	TAAAATTAGA	MA0676.1	Nr2e1	6.883	0.841469150858006	167	175	-1	AAAGGCCAA
MA0716.1	PRRX1	7.273	0.890067408916759	451	458	1	CTAATAAA	MA0892.1	GSX1	5.92815	0.854555	385	394	-1	TCTAATTTTA	MA0676.1	Nr2e1	5.289	0.80915955113002	326	334	-1	AAAAGCTAT
MA0075.2	Prrx2	4.408	0.802159213433251	53	60	1	TAAATAAG	MA0892.1	GSX1	5.77813	0.850481	943	952	-1	ATTAATAAAG	MA0676.1	Nr2e1	5.342	0.810233835186221	370	378	-1	GCGAGTCAA
MA0075.2	Prrx2	6.742	0.876838494033178	92	99	1	TGAATTAG	MA0892.1	GSX1	5.75508	0.849855	34	43	1	TTGAATTAAA	MA0164.1	Nr2e3	7.330	0.845143095194282	52	58	1	CAAGCTG
MA0075.2	Prrx2	6.327	0.863560044397801	175	182	1	GTAATAAA	MA0892.1	GSX1	5.74019	0.84945	50	59	-1	AGCAAATAAA	MA0164.1	Nr2e3	7.330	0.845143095194282	97	103	1	CTAGCTT
MA0075.2	Prrx2	5.358	0.8325556644058	418	425	1	ACAATTTT	MA0892.1	GSX1	5.69396	0.848195	447	456	-1	GCATATTAAT	MA0164.1	Nr2e3	7.391	0.847322101068105	210	216	1	CAAACTT
MA0075.2	Prrx2	7.399	0.89786003960051	451	458	1	CTAATAAA	MA0892.1	GSX1	5.68853	0.848048	555	564	1	TGTAACTAAC	MA0164.1	Nr2e3	7.330	0.845143095194282	311	317	-1	CTAGCTT
MA0201.1	Ptx1	7.720	0.854443965555248	250	256	1	TTAACCC	MA0892.1	GSX1	5.63101	0.846486	537	546	-1	ACCCAATAAC	MA0017.2	NR2F1	2.969	0.806688428080934	3	15	-1	AAGGGGTTAATGG
MA0359.1	RAP1	7.115	0.811942609232502	268	277	1	AACACACACA	MA0892.1	GSX1	5.57482	0.84496	634	643	1	TGCAATAAAA	MA0017.2	NR2F1	11.894	0.940115941855744	85	97	-1	GAGAGGTCATGTG
MA0359.1	RAP1	8.918	0.849808923216163	270	279	1	CACACACACA	MA0892.1	GSX1	5.55602	0.844449	403	412	-1	ATCAAATAAA	MA0017.2	NR2F1	5.104	0.838606382356476	164	176	-1	CAAAGGCCAATCG
MA0359.1	RAP1	8.918	0.849808923216163	272	281	1	CACACACACA	MA0892.1	GSX1	5.47274	0.842187	45	54	1	TCCCATTTAT	MA0160.1	NR4A2	7.183	0.843570879377192	88	95	-1	GAGGTCAT
MA0359.1	RAP1	8.918	0.849808923216163	274	283	1	CACACACACA	MA0892.1	GSX1	5.38029	0.839677	410	419	-1	GGAAATTATC	MA0160.1	NR4A2	8.550	0.891602334496081	167	174	-1	AAGGCCAA
MA0359.1	RAP1	8.918	0.849808923216163	276	285	1	CACACACACA	MA0892.1	GSX1	5.20455	0.834904	398	407	1	TTCAATTTAT	MA0506.1	NRF1	2.976	0.813740135154196	55	65	1	GCTGCTGCCCG
MA0359.1	RAP1	8.918	0.849808923216163	278	287	1	CACACACACA	MA0892.1	GSX1	5.19796	0.834725	555	564	-1	GTTAGTTACA	MA0347.1	NRG1	6.932	0.800389272351621	256	275	-1	AGCAGTCGGGGTCTCTCTCT
MA0359.1	RAP1	8.918	0.849808923216163	280	289	1	CACACACACA	MA0892.1	GSX1	5.10876	0.832303	1083	1092	-1	AATAAATAGC	MA0842.1	NRL	7.371	0.863002737743306	53	63	1	AAGCTGCTGCC
MA0359.1	RAP1	8.918	0.849808923216163	282	291	1	CACACACACA	MA0892.1	GSX1	4.95074	0.828011	947	956	1	ATTAATTTTT	MA0842.1	NRL	9.455	0.907839069093724	359	369	1	AATGTGCTGTC
MA0359.1	RAP1	8.918	0.849808923216163	284	293	1	CACACACACA	MA0892.1	GSX1	4.78226	0.823436	715	724	-1	AGCCATTTAC	MA0348.1	OAF1	6.695	0.818669125891192	262	270	-1	TCGGGGTCT
MA0359.1	RAP1	8.918	0.849808923216163	286	295	1	CACACACACA	MA0892.1	GSX1	4.77868	0.823339	46	55	1	CCCATTTATT	MA0234.1	oc	6.339	0.837371799314363	7	12	1	TAACCC
MA0359.1	RAP1	8.918	0.849808923216163	288	297	1	CACACACACA	MA0892.1	GSX1	4.66663	0.820296	402	411	-1	TCAAATAAAT	MA0234.1	oc	6.188	0.831313371546454	276	281	1	TCATCC
MA0359.1	RAP1	8.918	0.849808923216163	290	299	1	CACACACACA	MA0892.1	GSX1	4.62016	0.819034	29	38	1	TCTAATTGAA	MA0234.1	oc	6.188	0.831313371546454	350	355	-1	TATTCC
MA0359.1	RAP1	8.918	0.849808923216163	292	301	1	CACACACACA	MA0892.1	GSX1	4.59597	0.818377	1083	1092	1	GCTATTTATT	MA0234.1	oc	6.339	0.837371799314363	412	417	1	TAAACC
MA0359.1	RAP1	8.918	0.849808923216163	294	303	1	CACACACACA	MA0892.1	GSX1	4.51145	0.816081	702	711	-1	ATTCATTTCT	MA0198.1	OdsH	5.427	0.80671273316334	3	9	-1	TTAATGG
MA0359.1	RAP1	8.918	0.849808923216163	296	305	1	CACACACACA	MA0892.1	GSX1	4.40693	0.813243	49	58	-1	GCAAATAAAT	MA0198.1	OdsH	6.055	0.828752205945997	354	360	-1	TTAAATA
MA0359.1	RAP1	8.918	0.849808923216163	298	307	1	CACACACACA	MA0892.1	GSX1	4.40646	0.81323	714	723	-1	GCCATTTACT	MA0198.1	OdsH	6.630	0.848931659528843	405	411	1	CCAATTA
MA0359.1	RAP1	8.918	0.849808923216163	300	309	1	CACACACACA	MA0892.1	GSX1	4.3259	0.811042	410	419	1	GATAATTTCC	MA0198.1	OdsH	6.931	0.85949516479569	406	412	-1	ATAATTG
MA0359.1	RAP1	8.918	0.849808923216163	302	311	1	CACACACACA	MA0892.1	GSX1	4.31938	0.810865	647	656	1	AACAATTTCT	MA0826.1	OLIG1	4.360	0.836706477518179	212	221	-1	ACCAGAAGTT
MA0359.1	RAP1	8.918	0.849808923216163	304	313	1	CACACACACA	MA0892.1	GSX1	4.29616	0.810235	1087	1096	1	TTTATTTACA	MA0826.1	OLIG1	3.389	0.824064418126195	212	221	1	AACTTCTGGT
MA0359.1	RAP1	8.918	0.849808923216163	306	315	1	CACACACACA	MA0892.1	GSX1	4.24538	0.808856	692	701	-1	TCTTTTTAAA	MA0678.1	OLIG2	4.357	0.811175318127179	212	221	1	AACTTCTGGT
MA0583.1	RAV1(var.2)	8.144	0.85040535126549	477	488	1	ATCAACTGAGCT	MA0892.1	GSX1	4.14725	0.806191	1086	1095	1	ATTTATTTAC	MA0678.1	OLIG2	3.743	0.801265350049213	338	347	1	AAGATATTTC
MA0718.1	RAX	5.004	0.823615961863675	51	60	1	TGTAAATAAG	MA0892.1	GSX1	4.12759	0.805657	64	73	1	CCTAAACAAC	MA0827.1	OLIG3	5.902	0.844659330988722	212	221	-1	ACCAGAAGTT
MA0718.1	RAX	4.400	0.810290112266848	70	79	1	CTCAATTGAA	MA0892.1	GSX1	3.96398	0.801213	591	600	-1	AACAATTTTA	MA0827.1	OLIG3	4.725	0.825086383432176	212	221	1	AACTTCTGGT
MA0718.1	RAX	5.206	0.828072620172548	91	100	1	CTGAATTAGT	MA0892.1	GSX1	3.96398	0.801213	830	839	-1	AACAATTTTA	MA0827.1	OLIG3	3.725	0.808456861294074	338	347	1	AAGATATTTC
MA0718.1	RAX	6.542	0.857548340472815	174	183	1	AGTAATAAAC	MA0892.1	GSX1	3.93674	0.800474	407	416	-1	AATTATCAAA	MA0827.1	OLIG3	3.659	0.807359312832959	350	359	-1	TAAATATTCC
MA0718.1	RAX	5.697	0.838905388636194	417	426	1	AACAATTTTC	MA0893.1	GSX2	9.88864	0.952456	443	452	-1	ATTAATTAAC	MA0235.1	onecut	6.772	0.849170676034085	36	42	1	TTGCTTT
MA0718.1	RAX	5.569	0.836081367529582	450	459	1	CCTAATAAAG	MA0893.1	GSX2	9.32379	0.93683	443	452	1	GTTAATTAAT	MA0235.1	onecut	6.772	0.849170676034085	318	324	-1	TTCATTT
MA0717.1	RAX2	6.710	0.878219028189725	92	99	1	TGAATTAG	MA0893.1	GSX2	9.31712	0.936646	423	432	1	AATAATTAGA	MA0349.1	OPI1	6.942	0.877889516710053	80	86	-1	TGAACCT
MA0717.1	RAX2	5.569	0.845000313674825	175	182	1	GTAATAAA	MA0893.1	GSX2	8.99946	0.927858	546	555	-1	AGTAATTATA	MA0199.1	Optix	4.572	0.809766332678752	108	112	1	AGATA
MA0717.1	RAX2	4.908	0.825756167930435	418	425	1	ACAATTTT	MA0893.1	GSX2	8.77039	0.921521	29	38	-1	TTCAATTAGA	MA0199.1	Optix	5.167	0.83694297470539	134	138	1	TGATG
MA0717.1	RAX2	6.729	0.878772188203558	451	458	1	CTAATAAA	MA0893.1	GSX2	8.61145	0.917124	423	432	-1	TCTAATTATT	MA0199.1	Optix	4.572	0.809766332678752	148	152	1	AGATA
MA0360.1	RDR1	10.225	0.920417197505034	530	537	1	GGCGGAAA	MA0893.1	GSX2	8.38446	0.910845	739	748	-1	CCTAATTATG	MA0199.1	Optix	4.572	0.809766332678752	221	225	-1	AGATA
MA0361.1	RDS1	5.732	0.843002681816941	118	124	1	CGGCCTA	MA0893.1	GSX2	7.90775	0.897657	739	748	1	CATAATTAGG	MA0199.1	Optix	4.572	0.809766332678752	339	343	1	AGATA
MA0362.1	RDS2	5.913	0.827191471060041	183	189	1	CACGGGG	MA0893.1	GSX2	7.69579	0.891794	546	555	1	TATAATTACT	MA0199.1	Optix	4.572	0.809766332678752	386	390	-1	AGATA
MA0362.1	RDS2	5.544	0.815290227091593	512	518	1	ATCGGAT	MA0893.1	GSX2	7.49126	0.886136	943	952	1	CTTTATTAAT	MA0236.1	otp	7.237	0.866310439164033	3	9	-1	TTAATGG
MA0240.1	repo	5.852	0.801624994611956	71	77	1	TCAATTG	MA0893.1	GSX2	7.31406	0.881233	947	956	-1	AAAAATTAAT	MA0236.1	otp	6.621	0.843582671511986	354	360	-1	TTAAATA
MA0240.1	repo	7.275	0.849932430552094	92	98	1	TGAATTA	MA0893.1	GSX2	6.80934	0.867271	34	43	1	TTGAATTAAA	MA0236.1	otp	6.835	0.85147835702747	357	363	1	TTAATGT
MA0240.1	repo	6.664	0.829190446462548	137	143	1	TAAATTG	MA0893.1	GSX2	6.69837	0.864201	385	394	1	TAAAATTAGA	MA0236.1	otp	6.845	0.851847314294548	405	411	1	CCAATTA
MA0365.1	RFX1	6.903	0.847678219348632	235	242	1	GATTGCCA	MA0893.1	GSX2	6.64328	0.862677	50	59	-1	AGCAAATAAA	MA0236.1	otp	6.375	0.834506322741849	406	412	-1	ATAATTG
MA0509.1	Rfx1	7.098	0.806962443751294	334	347	1	GACATCATGGGAAC	MA0893.1	GSX2	6.60676	0.861667	1087	1096	-1	TGTAAATAAA	MA0711.1	OTX1	4.584	0.851015262973477	2	9	-1	TTAATGGT
MA0798.1	RFX3	5.883	0.823573181981868	333	348	1	TGACATCATGGGAACA	MA0893.1	GSX2	6.55855	0.860333	634	643	1	TGCAATAAAA	MA0711.1	OTX1	2.263	0.805766941475451	6	13	1	TTAACCCC
MA0799.1	RFX4	4.717	0.810991186727526	333	348	1	TGACATCATGGGAACA	MA0893.1	GSX2	6.48692	0.858352	433	442	-1	CCATATTAAC	MA0711.1	OTX1	2.587	0.812083381012444	147	154	-1	ATTATCTC
MA0366.1	RGM1	6.566	0.903183489787702	351	355	1	AGGGA	MA0893.1	GSX2	6.36234	0.854905	403	412	-1	ATCAAATAAA	MA0711.1	OTX1	2.892	0.81802941205807	163	170	-1	CCAATCGG
MA0366.1	RGM1	6.566	0.903183489787702	369	373	1	AGGGA	MA0893.1	GSX2	6.12008	0.848204	447	456	-1	GCATATTAAT	MA0711.1	OTX1	2.263	0.805766941475451	275	282	1	TTCATCCC
MA0366.1	RGM1	9.124	0.999999818869334	387	391	1	AGGGG	MA0893.1	GSX2	5.90937	0.842374	537	546	-1	ACCCAATAAC	MA0711.1	OTX1	2.797	0.816177369601235	299	306	1	CTAATATT
MA0366.1	RGM1	6.566	0.903183489787702	541	545	1	AGGGA	MA0893.1	GSX2	5.85928	0.840989	943	952	-1	ATTAATAAAG	MA0711.1	OTX1	4.370	0.84684329364966	357	364	1	TTAATGTG
MA0367.1	RGT1	5.408	0.806501388836153	419	429	1	CAATTTTCAGG	MA0893.1	GSX2	5.84249	0.840524	385	394	-1	TCTAATTTTA	MA0711.1	OTX1	4.233	0.844172453475068	405	412	-1	ATAATTGG
MA0367.1	RGT1	5.514	0.809197552786283	438	448	1	GATTTCTCTGA	MA0893.1	GSX2	5.71163	0.836904	410	419	-1	GGAAATTATC	MA0711.1	OTX1	2.627	0.81286318836269	411	418	1	ATAAACCA
MA0629.1	Rhox11	8.363	0.813592043654446	79	95	1	AGGTGGCTGTTTCTGAA	MA0893.1	GSX2	5.62507	0.83451	45	54	1	TCCCATTTAT	MA0712.1	OTX2	2.988	0.810595465852953	2	9	-1	TTAATGGT
MA0719.1	RHOXF1	0.573	0.81644151574433	99	106	1	GTCAGCCC	MA0893.1	GSX2	5.47004	0.830221	29	38	1	TCTAATTGAA	MA0712.1	OTX2	3.909	0.829335395505683	6	13	1	TTAACCCC
MA0719.1	RHOXF1	4.796	0.897838589088516	191	198	1	ATTAGCTC	MA0893.1	GSX2	5.43473	0.829244	398	407	1	TTCAATTTAT	MA0712.1	OTX2	4.803	0.847525946113219	147	154	-1	ATTATCTC
MA0719.1	RHOXF1	1.892	0.841864849805656	250	257	1	TTAACCCA	MA0893.1	GSX2	5.42526	0.828982	692	701	-1	TCTTTTTAAA	MA0712.1	OTX2	3.623	0.823516047101035	275	282	1	TTCATCCC
MA0719.1	RHOXF1	8.020	0.959980233526512	445	452	1	CTGAGCCT	MA0893.1	GSX2	5.39461	0.828134	536	545	-1	CCCAATAACT	MA0712.1	OTX2	5.003	0.851595420522063	299	306	1	CTAATATT
MA0719.1	RHOXF1	-0.042	0.804587573024303	459	466	1	GCAATCCT	MA0893.1	GSX2	5.36977	0.827447	715	724	-1	AGCCATTTAC	MA0712.1	OTX2	5.098	0.853528420866265	357	364	1	TTAATGTG
MA0719.1	RHOXF1	6.367	0.928119148459512	482	489	1	CTGAGCTA	MA0893.1	GSX2	5.23627	0.823754	34	43	-1	TTTAATTCAA	MA0712.1	OTX2	2.488	0.800421779830842	405	412	-1	ATAATTGG
MA0719.1	RHOXF1	0.746	0.819776039468825	577	584	1	ATAATGCT	MA0893.1	GSX2	5.06568	0.819035	555	564	1	TGTAACTAAC	MA0712.1	OTX2	3.269	0.81631307739738	411	418	1	ATAAACCA
MA0368.1	RIM101	11.982	0.996098475860637	238	244	1	TGCCAAG	MA0893.1	GSX2	5.01752	0.817703	1087	1096	1	TTTATTTACA	MA0126.1	ovo	10.800	0.977173650854147	154	162	1	TGTAACTGT
MA0368.1	RIM101	6.758	0.843034611572223	468	474	1	CGCTAAG	MA0893.1	GSX2	4.92121	0.815038	714	723	-1	GCCATTTACT	MA1030.1	P0510F09.23	4.574	0.828215758065575	24	33	1	AAACCTCTCT
MA0369.1	RLM1	14.345	0.877855829497767	31	48	1	TTTTCTTAAAATAGACAG	MA0893.1	GSX2	4.91546	0.814879	998	1007	-1	TACCTTTAAA	MA1030.1	P0510F09.23	4.030	0.814197270525877	89	98	1	TGACCTCTCT
MA0370.1	RME1	4.990	0.805021731165876	262	271	1	TCCAGAAACA	MA0893.1	GSX2	4.8935	0.814272	1083	1092	1	GCTATTTATT	MA1030.1	P0510F09.23	3.694	0.805538792927828	95	104	-1	AAAGCTAGAG
MA0370.1	RME1	5.737	0.821531909502174	402	411	1	TGGAAAAAAA	MA0893.1	GSX2	4.88246	0.813966	1083	1092	-1	AATAAATAGC	MA1030.1	P0510F09.23	4.837	0.834993078328334	117	126	1	AGACCTTCCC
MA0370.1	RME1	5.782	0.822526498558578	532	541	1	CGGAAAAGGA	MA0893.1	GSX2	4.84356	0.81289	555	564	-1	GTTAGTTACA	MA1030.1	P0510F09.23	5.809	0.860040817094118	137	146	-1	AGTCCTAGCA
MA0370.1	RME1	7.372	0.857668645218169	553	562	1	TGAAAAGGAT	MA0893.1	GSX2	4.75959	0.810567	402	411	-1	TCAAATAAAT	MA1030.1	P0510F09.23	5.214	0.844708096347573	290	299	1	AACCCAAGTC
MA0241.1	ro	6.252	0.821549371958632	92	98	1	TGAATTA	MA0893.1	GSX2	4.75777	0.810517	46	55	1	CCCATTTATT	MA1030.1	P0510F09.23	3.821	0.808811491305662	310	319	1	AAAGCTAGAA
MA0241.1	ro	7.130	0.852745555058465	451	457	1	CTAATAA	MA0893.1	GSX2	4.73382	0.809855	49	58	-1	GCAAATAAAT	MA0924.1	pal-1	5.847	0.847783599968249	2	9	1	ACCATTAA
MA0071.1	RORA	7.668	0.815105858564383	55	64	1	AATAAGGTCT	MA0893.1	GSX2	4.70013	0.808922	407	416	-1	AATTATCAAA	MA0924.1	pal-1	3.739	0.80780192551648	17	24	1	CTCATAAA
MA0373.1	RPN4	7.202	0.858845520235948	80	86	1	GGTGGCT	MA0893.1	GSX2	4.66875	0.808054	1076	1085	-1	AGCCATTCAA	MA0924.1	pal-1	3.625	0.805639728700777	353	360	1	ATATTTAA
MA0373.1	RPN4	5.755	0.819281950080573	495	501	1	AGTGGCT	MA0893.1	GSX2	4.64222	0.80732	825	834	1	TCACATAAAA	MA0924.1	pal-1	3.959	0.811974586038012	408	415	1	ATTATAAA
MA0373.1	RPN4	10.918	0.960447611941111	527	533	1	AGTGGCG	MA0893.1	GSX2	4.63088	0.807007	994	1003	1	TGTTTTTAAA	MA0067.1	Pax2	6.123	0.884439427002436	69	76	-1	AGTCAGGC
MA0073.1	RREB1	11.878	0.803835062284162	270	289	1	CACACACACACACACACACA	MA0893.1	GSX2	4.60338	0.806246	988	997	-1	AACATTTAGC	MA0067.1	Pax2	7.263	0.929205804296677	86	93	-1	GGTCATGT
MA0073.1	RREB1	11.878	0.803835062284162	272	291	1	CACACACACACACACACACA	MA0893.1	GSX2	4.55739	0.804974	591	600	-1	AACAATTTTA	MA0067.1	Pax2	4.145	0.806765835521726	114	121	-1	GGTCTTGC
MA0073.1	RREB1	11.878	0.803835062284162	274	293	1	CACACACACACACACACACA	MA0893.1	GSX2	4.55739	0.804974	830	839	-1	AACAATTTTA	MA0067.1	Pax2	6.639	0.904702103040882	131	138	-1	CATCATGG
MA0073.1	RREB1	11.878	0.803835062284162	276	295	1	CACACACACACACACACACA	MA0893.1	GSX2	4.41924	0.801152	944	953	-1	AATTAATAAA	MA0067.1	Pax2	4.401	0.816818636036924	318	325	-1	TTTCATTT
MA0073.1	RREB1	11.878	0.803835062284162	278	297	1	CACACACACACACACACACA	MA0893.1	GSX2	4.41432	0.801016	947	956	1	ATTAATTTTT	MA0067.1	Pax2	4.254	0.811046129491088	368	375	-1	AGTCAAGA
[truncated: 3,629 more rows]
